# Supplementary material for: DNA methylation patterns of LINE-1 and Alu for pre-symptomatic dementia in type 2 diabetes
Source: PLoS One. 2020 Jun 11;15(6):e0234578. doi: 10.1371/journal.pone.0234578 (PMC7289438; doi:10.1371/journal.pone.0234578)
Supplement: S1 Table — (XLSX) [file pone.0234578.s001.xlsx]

## Sheet: Sheet1
	Non-PSD		PSD
	Baseline	18 Month	Baseline	18 Month
Gender (M/F)	7/6	7/6	9/6	9/6
CDR Total	0 (0.0)	0 (0.0)	0 (0.0)	0.5* (0.0)
Age at baseline	73.6 (4.07)		74.1 (4.85)
Years Education	12.8 (3.40)		13.6 (3.65)
Hbac1 Total	6.8 (0.61)		6.6 (0.80)
Data are presented as mean (+/-S.D.), * (p<0.05)
