# Supplementary material for: DNA methylation patterns of LINE-1 and Alu for pre-symptomatic dementia in type 2 diabetes
Source: PLoS One. 2020 Jun 11;15(6):e0234578. doi: 10.1371/journal.pone.0234578 (PMC7289438; doi:10.1371/journal.pone.0234578)
Supplement: S2 Table — (XLSX) [file pone.0234578.s002.xlsx]

## Sheet: Sheet1
ProbeID	Name	Chromosome	MAPINFO	UCSC_RefGene_Name	UCSC_RefGene_genomic location	Mean β DNAmethylation in PSD at the baseline	Mean β DNAmethylation in PSD at the 18 month follow-up	Δβ DNA methylation in PSD	P	PFDR
cg00054639	L1PBb	2	211698619			0.389537	0.423931	0.0343932	0.00154042	0.049212
cg00085889	AluSx	3	12921526			0.560945	0.590475	0.0295296	0.000603136	0.0345069
cg00086429	AluSx	2	206566025	NRP2	Body;Body;Body;Body;Body;Body	0.58746	0.623802	0.0363418	2.82e-05	0.0163915
cg00103398	AluSz	1	173834155	SNORD47;GAS5;SNORD81;SNORD80	TSS1500;Body;TSS1500;TSS200	0.540226	0.575568	0.0353426	0.000712044	0.0364202
cg00150837	AluJb	3	52721831	GNL3;SNORD19	Body;Body;Body;TSS1500	0.746957	0.768198	0.0212416	0.00150094	0.0487631
cg00171942	L1MB7	1	34088611	CSMD2	Body	0.625199	0.661899	0.0366996	0.000152304	0.0260433
cg00214970	L1MD1	2	229047701	SPHKAP	TSS1500;TSS1500	0.544377	0.587739	0.0433621	0.000850338	0.0385533
cg00250391	AluSz6	11	93850000			0.561147	0.604833	0.0436866	5.01e-05	0.0199626
cg00321115	AluSq	13	28942568	FLT1	Body;3'UTR	0.508089	0.541431	0.0333425	0.000183301	0.026433
cg00322636	AluJr	4	87810926	C4orf36	Body	0.752189	0.779932	0.0277435	0.00109017	0.0427501
cg00363815	AluYc	16	70570497	SNORD111;SF3B3	TSS1500;Body	0.727061	0.746397	0.0193357	0.000767642	0.0368542
cg00375430	AluSx1	20	32847116	ASIP	TSS1500	0.595513	0.620258	0.0247446	0.000913093	0.0398759
cg00395929	AluJb	15	57181938	LOC145783	Body	0.528178	0.562605	0.0344269	6.5e-05	0.0210562
cg00401234	AluJr	20	17554599	DSTN	Body;5'UTR	0.545913	0.57309	0.0271761	0.00133279	0.0472316
cg00445523	AluSz	3	50560456			0.752451	0.779346	0.0268949	0.000952842	0.040631
cg00470768	AluJr	15	41285147	INO80	Body	0.521688	0.561355	0.0396668	0.00108094	0.042615
cg00509057	AluY	13	91572233	LOC144776	Body	0.629023	0.651839	0.0228161	3.58e-06	0.00800202
cg00509898	AluSq10	16	49894167			0.873189	0.859299	-0.0138899	0.000202588	0.0266577
cg00518276	L1PA16	11	106148020			0.502889	0.538607	0.0357175	0.00118452	0.0447237
cg00549972	L1MA8	6	170455374			0.489249	0.527357	0.0381086	0.000290385	0.0291062
cg00563870	AluSg	21	46142101			0.487966	0.517871	0.0299055	0.000749988	0.0367741
cg00614959	L1M5	4	720870	PCGF3	5'UTR	0.798419	0.767634	-0.0307852	0.00138836	0.0477571
cg00625110	L1MB7	16	53741731	FTO	Body	0.458654	0.389602	-0.069052	0.00126193	0.0461001
cg00676801	AluJb	2	191876673	STAT1	5'UTR;5'UTR	0.707766	0.753191	0.0454248	0.000361991	0.0304658
cg00699996	AluJb	14	23298687	MRPL52	TSS1500;TSS1500;TSS1500;TSS1500;TSS1500;TSS1500	0.483445	0.511149	0.0277042	0.00129262	0.0465261
cg00710269	FLAM_C	6	31546827			0.602543	0.621772	0.0192293	0.00147605	0.0485641
cg00776427	L1PA13	4	85258738			0.620767	0.651021	0.0302542	2.11e-06	0.00673753
cg00784009	L1MB7	3	195769614			0.806083	0.780809	-0.025274	0.000580905	0.0342207
cg00806959	AluSx1	1	44219988	ST3GAL3	Body;Body;Body;Body;Body;Body;Body;Body;Body;Body	0.539451	0.561599	0.0221483	0.000659862	0.0356546
cg00854392	AluY	16	30394532	2001-09-01	TSS1500	0.496078	0.535492	0.0394132	0.000291761	0.0291136
cg00864563	AluSx1	16	31457308			0.55695	0.579054	0.0221036	2.98e-05	0.0163915
cg00934087	L1PA16	2	27614310	PPM1G	Body;Body	0.664951	0.713603	0.0486524	0.000420619	0.0310286
cg00991546	AluSc	22	21825384			0.529241	0.551732	0.0224906	0.000242418	0.0278623
cg00995085	AluJr	3	184375369			0.542402	0.593108	0.0507056	1.03e-05	0.0115113
cg01012936	AluY	1	205289384	NUAK2	Body	0.606886	0.667542	0.0606555	0.000431306	0.0313005
cg01018606	AluY	5	95509647			0.613925	0.631217	0.0172919	0.00049442	0.0321897
cg01050005	AluJr	12	7902721	CLEC4C	TSS1500;TSS1500	0.60361	0.654699	0.0510895	0.000103265	0.0234661
cg01054652	AluJr	11	72246863			0.534662	0.451341	-0.0833208	0.000873723	0.0389915
cg01060964	AluJb	20	31989983	CDK5RAP1	TSS1500;TSS1500	0.714508	0.732216	0.017708	0.00124828	0.0458223
cg01101177	L1MA3	6	31468599	MICB	Body	0.626971	0.664169	0.0371986	1.48e-05	0.0146746
cg01167408	AluJb	2	47600173	EPCAM	Body	0.588634	0.620485	0.0318509	2.58e-05	0.0163915
cg01168028	AluSx3	20	30189781			0.567394	0.594794	0.0273995	0.000992281	0.0413025
cg01174674	AluJb	16	30542883	ZNF747	3'UTR	0.633093	0.653768	0.0206759	0.00154592	0.0492227
cg01198359	L1MA1	16	89338723	ANKRD11	Body	0.737771	0.768217	0.0304459	0.000528529	0.032913
cg01305174	AluSx	6	7313966	SSR1	TSS1500	0.780971	0.760151	-0.0208196	0.000812333	0.0375927
cg01327169	AluSz	3	183738470			0.572182	0.503654	-0.0685276	0.000328042	0.0298429
cg01382072	L1PA10	16	86787277			0.64061	0.677633	0.0370231	0.000419132	0.0310213
cg01398168	AluSx3	19	58486514	C19orf18	TSS1500	0.591995	0.621525	0.0295297	0.000132297	0.0254923
cg01459748	AluJb	11	113817020	HTR3B	3'UTR	0.493051	0.530148	0.0370964	0.00068054	0.0360251
cg01490728	L1MB8	9	136565608	SARDH	Body;Body	0.713839	0.762458	0.0486199	0.000274506	0.0290794
cg01518398	AluJr	2	74406523	MOBKL1B	TSS1500	0.462768	0.493399	0.0306312	0.00104184	0.0424175
cg01541565	AluJr	6	32606385	HLA-DQA1	Body	0.560228	0.577768	0.0175408	0.00152549	0.0491025
cg01548340	AluSx	11	64826553	NAALADL1	TSS1500	0.646132	0.675127	0.0289948	1.43e-05	0.0146746
cg01554383	AluSp	8	74788931	UBE2W	Body;Body	0.684326	0.635499	-0.0488271	9.58e-06	0.0115113
cg01573175	AluJr	20	62381851	ZBTB46	Body	0.490286	0.517834	0.0275475	0.000790368	0.0369331
cg01600921	L1ME3	2	97649526	FAM178B	5'UTR	0.700179	0.73447	0.0342909	0.00154118	0.049212
cg01633517	AluSz6	19	51502695	KLK8	Body;Body;Body;Body	0.749763	0.77362	0.0238573	0.00147838	0.0485641
cg01659483	L1PA2	8	77220647			0.661584	0.675584	0.0139998	0.000186165	0.026433
cg01713582	AluY	4	146599894	C4orf51	TSS1500	0.601662	0.626459	0.0247969	0.000373562	0.0304658
cg01789743	AluJo	1	236159467	NID1	Body	0.705881	0.740293	0.034412	0.00072183	0.0364388
cg01797727	AluSx1	2	219645602	CYP27A1	TSS1500	0.589408	0.605669	0.016261	0.00145907	0.0483873
cg01884232	AluSz	14	74703888			0.565253	0.599257	0.0340036	0.000113219	0.0242945
cg01906741	L1MC3	5	79648261	LOC441089	TSS1500	0.779449	0.804854	0.0254048	0.000354754	0.0304658
cg01919034	AluSp	15	69741819			0.510118	0.534281	0.0241628	0.00106176	0.0425577
cg01961222	AluSc	11	44950063	TSPAN18	Body;Body	0.884358	0.869918	-0.0144398	0.000743334	0.0366777
cg01971516	L1MA8	3	194394305	LSG1	TSS1500	0.624087	0.660344	0.0362569	0.0010109	0.0414598
cg01996643	AluJr4	14	104119516	KLC1	5'UTR;5'UTR;5'UTR	0.376151	0.417913	0.041762	0.000114354	0.0242945
cg02019487	L1PB4	17	15225442	TEKT3	Body	0.677826	0.732135	0.0543082	0.000339603	0.0303381
cg02059927	AluJb	2	74936232			0.467036	0.404865	-0.0621717	0.000324427	0.0298429
cg02136723	AluSz	3	128796820			0.612614	0.642601	0.0299862	0.000222224	0.0269468
cg02197019	AluJb	6	33127546			0.546886	0.581504	0.034618	0.000448468	0.031722
cg02272213	AluSx1	6	31699298	CLIC1;DDAH2	Body;TSS1500	0.603868	0.630867	0.0269991	0.00133335	0.0472316
cg02276269	AluJb	1	161122156	UFC1	TSS1500	0.619042	0.637707	0.0186651	0.00152124	0.0491025
cg02288770	AluSz6	19	46052863	OPA3	3'UTR;Body	0.557828	0.576301	0.0184726	0.000545898	0.0333384
cg02294570	AluSq2	12	122362615	WDR66	Body	0.510882	0.534556	0.0236739	4.44e-07	0.0039563
cg02303209	AluJb	5	32223673			0.500627	0.528541	0.0279143	0.00142816	0.0480694
cg02346706	AluJr	15	101645225			0.646922	0.685642	0.0387192	0.000423914	0.0311524
cg02393591	L1MA9	15	28244615	OCA2	Body	0.691456	0.714187	0.0227308	0.00119629	0.0447655
cg02402209	AluSq2	4	152249812			0.531629	0.557826	0.0261975	0.00120013	0.0447655
cg02427511	AluSx	16	15524851			0.447919	0.472862	0.0249433	0.00134744	0.0473256
cg02442496	AluJb	19	49837698	CD37	TSS1500;TSS1500	0.449046	0.474411	0.0253649	0.000492962	0.0321897
cg02474563	L1M5	10	134442032	INPP5A	Body	0.305312	0.247405	-0.0579073	0.000597849	0.0345025
cg02489379	L1PREC2	2	231409567	SP100	3'UTR	0.464495	0.482596	0.018101	0.00017624	0.026433
cg02512224	AluSx	7	66749296			0.511947	0.532538	0.0205906	0.000226646	0.0269468
cg02577078	AluSx1	12	121092968	CABP1	Body;Body;Body	0.581278	0.61589	0.0346121	0.000261528	0.0286553
cg02583589	L1P4c	3	19791456			0.672223	0.719339	0.0471153	0.000763386	0.0367741
cg02595851	AluJo	2	119132095			0.724251	0.745035	0.020784	0.00139922	0.0477571
cg02610070	AluSc5	1	228673723	RNF187	TSS1500	0.714917	0.734887	0.0199696	9.34e-05	0.0234661
cg02616069	AluJb	7	43522396	HECW1	Body	0.538704	0.576436	0.0377323	0.000173521	0.026433
cg02647929	L1MB5	16	4714080	MGRN1	Body;Body;Body;Body	0.384107	0.337472	-0.0466353	0.00076072	0.0367741
cg02659338	AluJb	7	2390610			0.826809	0.805833	-0.020976	6.48e-06	0.0108687
cg02680551	L1ME2	9	140733714			0.878173	0.864841	-0.0133319	0.0012297	0.0453569
cg02703787	L1PB2	15	93256789			0.414141	0.450832	0.0366915	0.000383756	0.0304658
cg02744252	AluJr4	15	20504155			0.441476	0.475296	0.0338203	0.000561799	0.0339062
cg02786368	AluJr	2	201824645	ORC2L	5'UTR	0.65148	0.622493	-0.028987	0.000355651	0.0304658
cg02827046	L1PA16	11	125649030	PATE2	TSS1500	0.424496	0.471429	0.0469326	0.000199174	0.0265391
cg02849894	L1MB5	19	2608971	GNG7	5'UTR	0.649957	0.688368	0.0384102	0.000335367	0.0301682
cg02889001	L1MB2	16	1519785	CLCN7	Body;Body	0.45809	0.368123	-0.0899669	0.000394194	0.0304658
cg02920701	AluSx	3	75838027			0.677003	0.69287	0.0158673	0.000193935	0.0265391
cg02951457	AluJb	15	41122119	PPP1R14D	TSS1500;TSS1500	0.496427	0.523166	0.026739	0.000866071	0.0389915
cg02963866	L1MC3	15	29612015	FAM189A1	Body	0.565382	0.61358	0.0481986	0.00100828	0.0414598
cg02968496	AluSx1	6	44211052			0.575538	0.604477	0.0289388	0.000491861	0.0321897
cg02989230	AluJb	10	127588031	FANK1	Body	0.542451	0.56506	0.0226089	0.00065188	0.0356546
cg03033780	AluJb	21	40751103	WRB	TSS1500	0.541252	0.569935	0.0286829	0.000383292	0.0304658
cg03043928	L1PA11	11	2085203			0.494027	0.526607	0.0325804	0.00126526	0.0461355
cg03113740	AluJo	4	148576593	PRMT10	Body	0.541815	0.566295	0.0244806	0.00134549	0.0473256
cg03117379	AluJr	20	17943971	SNORD17;SNX5	TSS1500;Body;Body	0.60249	0.649257	0.0467675	0.00020335	0.0266577
cg03144715	AluSz	7	73025252	MLXIPL	Body;Body;Body;Body	0.496048	0.527262	0.0312135	0.000359484	0.0304658
cg03191384	AluJo	19	17213806	MYO9B	Body;Body	0.527378	0.550195	0.0228172	0.000521084	0.032717
cg03313070	AluJo	22	24372133	LOC391322	TSS1500	0.459696	0.492573	0.0328771	0.000378898	0.0304658
cg03316030	AluJb	6	31551526	LTB	TSS1500;TSS1500	0.838501	0.824906	-0.0135953	0.000917242	0.0399225
cg03329500	AluJr	22	44205978	EFCAB6	5'UTR;5'UTR	0.62128	0.655993	0.0347132	5.44e-05	0.0202658
cg03446694	AluSz6	7	105176805	RINT1	Body	0.638224	0.660761	0.022537	0.000128933	0.0252799
cg03487065	AluY	10	43840571			0.884657	0.86797	-0.0166872	0.000369299	0.0304658
cg03514928	L1PA17	7	107798053	NRCAM	TSS1500;Body;Body	0.664244	0.682438	0.0181943	0.00152448	0.0491025
cg03516636	AluSx1	16	83859273			0.563303	0.586932	0.0236296	3.11e-06	0.00772386
cg03551378	FLAM_A	6	36309528			0.631918	0.662708	0.0307905	0.000392317	0.0304658
cg03652715	L1MC1	11	1965140			0.878462	0.857052	-0.0214106	0.000365746	0.0304658
cg03658699	AluSx	19	4564376			0.385442	0.430194	0.0447526	3.08e-05	0.0163915
cg03664391	AluSx	11	118048212	SCN2B	TSS1500	0.724718	0.686011	-0.0387071	0.00113498	0.0437219
cg03664994	L1MC4	2	55246602	RTN4	Body;Body;Body;Body	0.462032	0.38622	-0.0758119	0.000178932	0.026433
cg03694795	AluSq	17	39965660	SC65	Body	0.555604	0.581382	0.0257788	0.000698432	0.0361374
cg03718241	L1MB3	6	3623988			0.13568	0.112204	-0.0234761	0.000941458	0.0403905
cg03729035	L1PB1	13	29916117	MTUS2	Body	0.643419	0.66888	0.0254609	0.00145393	0.0483627
cg03749917	AluSq2	1	151826937	THEM5	TSS1500	0.489564	0.528429	0.0388653	6e-05	0.0204504
cg03750061	AluJo	10	119131167	PDZD8	Body	0.691592	0.645671	-0.0459207	0.00110103	0.0429498
cg03855656	AluSp	22	42896105	SERHL	TSS1500	0.451257	0.432183	-0.0190734	0.000209688	0.0269468
cg03880785	AluJo	7	129983413	CPA5	TSS1500;TSS1500;TSS1500	0.455503	0.481497	0.0259939	0.000957108	0.040631
cg03946106	AluSx1	16	29849534	MVP	Body;Body	0.687074	0.714744	0.0276692	0.000184549	0.026433
cg03975271	L1MB3	2	88823254	C2orf51	TSS1500	0.583299	0.613168	0.0298682	0.000463396	0.0320402
cg03992323	L1ME5	1	224023297	TP53BP2	Body;5'UTR	0.434935	0.370136	-0.0647995	0.000495403	0.0321897
cg04027778	AluSc	16	641748	RAB40C	Body	0.642812	0.663088	0.0202757	1.73e-05	0.0154676
cg04060888	AluJb	10	127570400	DHX32	TSS1500	0.454786	0.491142	0.0363567	0.00029822	0.0294602
cg04076763	L1PA4	2	84738397			0.569343	0.588677	0.0193339	0.000126204	0.0252799
cg04085339	L1ME3A	1	174967695	CACYBP	TSS1500;TSS1500	0.490882	0.53066	0.0397776	0.000445783	0.031722
cg04128367	AluJb	4	165952731	TRIM60	TSS1500	0.83383	0.814243	-0.0195869	0.000270844	0.0289199
cg04140153	AluSx1	2	219300647	VIL1	Body	0.516654	0.545703	0.0290486	0.000717443	0.0364388
cg04153241	L1M5	12	133562589	ZNF26	TSS1500	0.151824	0.174426	0.0226014	0.000697447	0.0361374
cg04168854	AluJb	10	105005538	LOC729020	TSS200	0.798568	0.829059	0.0304911	0.000779193	0.0369331
cg04177517	L1PA15	19	33571484	GPATCH1	TSS1500	0.469403	0.522414	0.0530113	0.00017211	0.026433
cg04227945	AluSz6	12	243842	IQSEC3	Body;5'UTR	0.795929	0.814695	0.0187652	0.000740973	0.0366421
cg04266383	AluSx	8	48877513	MCM4	Body;Body	0.572964	0.594224	0.0212597	0.00107003	0.0425577
cg04274236	AluJb	19	54171275	MIR512-1;MIR512-2	TSS1500;TSS1500	0.806556	0.825784	0.0192272	0.00046081	0.0320402
cg04315682	AluJb	1	153630147	SNAPIN	TSS1500	0.400578	0.430251	0.0296735	0.000101426	0.0234661
cg04321793	AluSz	19	45741288			0.476725	0.507973	0.0312481	0.00138361	0.0477571
cg04326562	AluSg	19	18320186	PDE4C	3'UTR;3'UTR;3'UTR	0.468654	0.498222	0.0295681	0.000717289	0.0364388
cg04371950	AluJb	22	45602057	C22orf9	Body;Body	0.465321	0.49647	0.0311491	0.000152634	0.0260433
cg04407063	AluSz	11	67051977	ADRBK1	Body	0.454399	0.387132	-0.0672675	0.0014173	0.0480382
cg04431331	L1ME1	10	2267590			0.611198	0.658456	0.0472587	9.4e-05	0.0234661
cg04505313	L1MA3	6	31470807	MICB	Body	0.344256	0.381759	0.0375027	4.97e-05	0.0199626
cg04651240	L1M2	11	18229519	LOC494141	TSS1500;TSS1500;TSS1500	0.40673	0.440058	0.0333271	0.000738702	0.0366421
cg04677942	FLAM_C	12	93796936	NUDT4	3'UTR;3'UTR	0.736396	0.757554	0.0211588	0.00119152	0.0447612
cg04693379	AluSx1	19	12706654	ZNF490	Body	0.671249	0.692715	0.0214662	0.00135458	0.0473256
cg04695373	AluSx1	19	54327995	NLRP12	TSS1500	0.4429	0.398981	-0.043919	0.00121816	0.0451546
cg04720825	L1MC	1	39177304			0.805966	0.820987	0.0150208	0.00134345	0.0473256
cg04722283	AluSx	16	3329195			0.61671	0.660078	0.0433684	0.00120165	0.0447655
cg04728180	L1MCc	2	191401926			0.630207	0.665921	0.0357137	0.000676181	0.0359857
cg04751736	L1PA3	14	86568210			0.667842	0.690455	0.0226132	0.000787508	0.0369331
cg04784196	AluSx	19	44509838	ZNF230	5'UTR	0.554589	0.575105	0.0205158	0.000264876	0.0288465
cg04791421	AluY	17	34208758	CCL5	TSS1500	0.606341	0.624963	0.0186217	8.07e-05	0.0225476
cg04858164	L1MEf	15	57324333	TCF12	Body;Body;Body;Body	0.620328	0.539811	-0.0805167	0.000142251	0.025857
cg05048927	AluSc	11	63273331	LGALS12	TSS200;TSS200;TSS200	0.452739	0.400101	-0.0526383	0.00129863	0.0465607
cg05062491	L1MB3	1	22901398	EPHA8	Body;Body	0.580971	0.6099	0.0289289	0.000250741	0.0283059
cg05082920	L1ME1	8	91108188			0.757375	0.774163	0.0167882	0.000698352	0.0361374
cg05112070	L1MEg	10	79561476	DLG5	Body	0.561231	0.616556	0.0553251	0.000491359	0.0321897
cg05118364	AluJb	16	3533812	NAT15	Body;Body;Body	0.454001	0.4737	0.0196987	0.000587901	0.0342207
cg05157272	AluJo	1	246862256			0.566557	0.589694	0.0231368	0.000313023	0.0298429
cg05198670	AluSz	15	99563610			0.512734	0.54413	0.0313967	0.000236274	0.0276502
cg05310486	AluSc	15	90724460			0.509595	0.436489	-0.0731066	0.00137263	0.0476414
cg05376738	HAL1	1	212923780	NSL1	Body;Body	0.36199	0.416792	0.0548021	0.000459226	0.0320402
cg05391643	AluSp	1	27214630	GPN2	Body	0.612033	0.6347	0.0226669	0.00128366	0.0463528
cg05496988	AluSz	16	31126432			0.644517	0.673761	0.0292438	0.000659686	0.0356546
cg05575220	AluSg	3	138557288			0.674473	0.701243	0.0267697	0.000122684	0.0251581
cg05596824	L1MEc	8	145834008	KIAA1688	5'UTR	0.649175	0.677121	0.0279468	0.000610824	0.0346117
cg05644735	AluSg7	7	65579229	CRCP	TSS1500;TSS1500;TSS1500;TSS1500;TSS1500	0.651959	0.682514	0.0305549	0.000467301	0.0320402
cg05669672	L1MA5	4	64594831			0.497339	0.517508	0.0201697	0.000389204	0.0304658
cg05692819	L1M4c	2	149432332	EPC2	Body	0.562378	0.606974	0.0445963	0.000122095	0.0251581
cg05765440	AluSz	1	68252343	GNG12	5'UTR	0.555552	0.59495	0.0393975	5.93e-05	0.0204504
cg05789250	AluJb	6	31804306	C6orf48;SNORD52	5'UTR;5'UTR;TSS1500	0.232825	0.250696	0.0178714	0.00106842	0.0425577
cg05796504	AluSg	16	75029421			0.50329	0.525736	0.0224454	0.0010951	0.0428682
cg05873646	AluSq2	16	30848968			0.874122	0.8569	-0.0172225	0.00157529	0.0497286
cg05889294	AluSq	1	203444000	PRELP	TSS1500;TSS1500	0.553121	0.590954	0.0378327	2.97e-05	0.0163915
cg05900045	AluSz	16	89923056	SPIRE2	Body	0.596932	0.629411	0.0324789	0.000315162	0.0298429
cg05919161	L1PA3	7	37657372			0.68691	0.698013	0.0111032	0.000732724	0.0364901
cg05942558	AluSx1	14	85689636			0.702539	0.731859	0.0293205	0.00072708	0.0364388
cg06053850	AluJb	11	76510871			0.523491	0.546427	0.022936	0.00072707	0.0364388
cg06059483	L1M3	10	46171106			0.74531	0.777566	0.0322555	0.000785383	0.0369331
cg06187986	L1PA10	7	38332633			0.444528	0.481108	0.03658	0.00103013	0.0421712
cg06193995	AluJo	16	12501787	SNX29	Body	0.55466	0.585593	0.0309336	8.07e-05	0.0225476
cg06288632	AluJb	2	27358152	PREB	TSS1500	0.910834	0.898429	-0.0124053	0.000183158	0.026433
cg06305891	L1MB3	3	195897904			0.43696	0.358089	-0.0788713	0.000181209	0.026433
cg06309053	AluSx1	16	70555265	COG4	Body	0.598098	0.632802	0.034704	4.15e-05	0.0189308
cg06321336	AluJb	16	29684703			0.604351	0.626611	0.0222601	0.000606347	0.0345366
cg06343745	AluJr	12	103363286			0.584709	0.617202	0.0324937	0.000235439	0.0276502
cg06377825	AluSz6	3	98372781			0.446067	0.475751	0.0296846	0.00112181	0.0434569
cg06380691	L1MB7	13	114828264	RASA3	Body	0.391082	0.319636	-0.0714466	0.000733002	0.0364901
cg06457633	L1MC	10	26726877	APBB1IP	TSS1500	0.117336	0.130465	0.0131288	0.000972704	0.0407639
cg06459926	AluJb	17	60456713	EFCAB3	Body;TSS1500	0.493577	0.539041	0.0454644	1.51e-05	0.0146746
cg06563713	AluJr	18	11950917			0.663068	0.692458	0.0293894	0.000860949	0.0388766
cg06569861	L1MA9	17	35211226			0.520564	0.585851	0.0652866	0.000217772	0.0269468
cg06576765	L1HS	16	34848776			0.572871	0.602516	0.0296453	0.00129691	0.0465607
cg06578353	AluSc8	19	12628406			0.555623	0.582723	0.0271008	0.000415975	0.0308899
cg06620200	AluSc8	19	54190235	MIR1283-1	TSS1500	0.743508	0.7787	0.0351917	0.0014016	0.0477571
cg06624244	AluJb	1	16332335	C1orf64	Body	0.505238	0.543348	0.0381099	0.000308056	0.0298429
cg06643622	L1ME2z	7	117437223	CTTNBP2	Body	0.736155	0.769221	0.033066	0.000755482	0.0367741
cg06649681	AluSx3	1	16875577			0.657596	0.680714	0.0231176	0.000930355	0.0401669
cg06660522	AluJb	1	211725112			0.496154	0.415539	-0.0806156	0.00153495	0.0491536
cg06673956	AluSz	6	46882872	GPR116	5'UTR;5'UTR	0.472534	0.505394	0.0328591	8.34e-05	0.0226752
cg06695264	L1PA5	16	49912449			0.615667	0.652155	0.0364876	0.000196563	0.0265391
cg06717845	AluSz	19	49988121	FLT3LG	3'UTR	0.884355	0.872624	-0.0117317	0.000597924	0.0345025
cg06749259	AluJr	2	202981064			0.542631	0.568932	0.0263009	0.00144215	0.048256
cg06789824	AluJr4	6	29972393	HLA-J;NCRNA00171	TSS1500;Body	0.730655	0.763283	0.0326277	0.000538414	0.0331533
cg06929583	AluSx1	10	88172435			0.577406	0.633205	0.0557994	0.000958138	0.040631
cg06945747	AluJr	19	48324309	CRX	TSS1500	0.571929	0.606878	0.0349491	0.000178085	0.026433
cg07029084	AluJr	5	118964760	FAM170A	TSS1500;TSS1500	0.587525	0.621941	0.0344162	0.000518603	0.032653
cg07041748	L1MB2	16	30023780	DOC2A	TSS1500	0.75653	0.727627	-0.0289031	0.00158077	0.0497631
cg07054184	AluSx1	17	73288542			0.561667	0.599901	0.0382348	7.65e-05	0.0225476
cg07125981	AluJb	10	35330496	CUL2	Body	0.551341	0.46902	-0.0823207	0.000913406	0.0398759
cg07132926	AluSz	13	21480411			0.527072	0.565719	0.0386468	0.000145758	0.025857
cg07289002	AluSg4	3	52737166	GLT8D1	5'UTR;5'UTR;5'UTR	0.90081	0.88959	-0.0112198	0.000286974	0.0291062
cg07291836	L1MA8	20	45319455	TP53RK	TSS1500	0.532771	0.458403	-0.0743681	0.000299189	0.0294602
cg07324609	AluSz	4	83502730			0.588978	0.608204	0.0192265	0.000427871	0.0311524
cg07327335	L1MB3	2	241389258	PP14571;GPC1	Body;Body	0.576854	0.606311	0.0294564	0.000793935	0.0369331
cg07332601	L1MD2	8	41072867			0.632363	0.580457	-0.0519058	0.00125052	0.0458223
cg07399537	AluJo	16	85601612			0.561585	0.585966	0.0243814	0.00079201	0.0369331
cg07429775	L1ME1	18	60260226			0.712435	0.748859	0.0364233	0.00120083	0.0447655
cg07461370	L1PB1	5	49397			0.596584	0.624601	0.0280175	0.000647984	0.0356546
cg07473909	AluSx1	15	41782961			0.771897	0.792649	0.0207522	0.00111962	0.0434511
cg07477922	AluSx3	12	7946814	NANOG	Body	0.520519	0.472031	-0.0484882	0.000502065	0.0323405
cg07566463	L1MA7	8	12426635			0.786643	0.809341	0.0226983	0.000277014	0.0291062
cg07590922	AluSp	11	76152669			0.580317	0.609436	0.0291191	0.000395495	0.0304658
cg07596467	AluSx1	19	46382992			0.51422	0.543559	0.0293393	0.000903407	0.0397417
cg07715909	L1ME3B	11	1750738	HCCA2	Body	0.325304	0.360746	0.0354415	3.44e-05	0.0170869
cg07760161	L1ME2	17	7588378	TP53;WRAP53	5'UTR;TSS1500;5'UTR;5'UTR;5'UTR	0.615573	0.659443	0.0438701	0.00159147	0.0498915
cg07779179	AluSz	16	4839080	SEPT12;LOC440335	TSS1500;TSS1500;Body;Body	0.539688	0.570403	0.0307151	5.78e-05	0.0204504
cg07792006	AluJb	1	20511417	UBXN10	TSS1500	0.515052	0.543802	0.0287498	0.000301941	0.0296008
cg07801516	AluJr	19	37154552	ZNF461	Body	0.391766	0.417955	0.0261889	0.00135506	0.0473256
cg07811719	AluSq2	19	40934166			0.493638	0.519833	0.026195	0.000325885	0.0298429
cg07929956	AluJb	16	70437897	ST3GAL2	5'UTR	0.606743	0.676361	0.0696188	8.18e-05	0.0225728
cg08017956	AluSx	14	21975215	METTL3	Body	0.592226	0.61059	0.0183638	0.00155155	0.0492686
cg08027643	L1PA2	12	103828459	C12orf42	Body;Body	0.84037	0.868917	0.0285472	0.000395593	0.0304658
cg08056629	HAL1	1	154359587			0.687618	0.739471	0.0518529	0.00115693	0.044129
cg08068547	AluSx	16	70102342			0.668956	0.690642	0.0216857	0.00124825	0.0458223
cg08101922	L1PA15	7	119909506			0.567191	0.594902	0.0277113	0.000529615	0.032913
cg08124330	AluJb	19	19314918	NR2C2AP	TSS1500	0.589835	0.620002	0.0301672	0.00104824	0.0424463
cg08128444	L1PB1	1	68966466			0.305957	0.337914	0.0319564	0.00142496	0.0480402
cg08136070	AluSq2	12	52281111	ANKRD33	TSS1500;TSS1500	0.669377	0.688464	0.0190867	0.000726847	0.0364388
cg08200043	L1MB3	14	104856500			0.775914	0.810392	0.0344773	0.000340679	0.0303381
cg08248134	L1MA8	13	113659597	MCF2L	Body;Body	0.470182	0.501663	0.0314814	0.000659964	0.0356546
cg08289176	AluSx	19	12818824	SNORD41;TNPO2	TSS1500;Body;Body;Body	0.647176	0.672926	0.0257495	0.000888209	0.0393652
cg08509032	L1PA2	8	70166555			0.642146	0.663536	0.0213898	6e-05	0.0204504
cg08525476	AluSx	17	58472324			0.610479	0.632773	0.0222943	0.000548212	0.0333384
cg08571764	AluJb	7	148884735			0.635209	0.664499	0.0292895	0.000176112	0.026433
cg08641766	AluY	7	101359237			0.80393	0.777535	-0.0263952	0.000367285	0.0304658
cg08766762	L1ME3A	6	37521698			0.719639	0.7725	0.0528609	5.79e-05	0.0204504
cg08822578	AluSz	13	21559615	LATS2	Body	0.497771	0.527036	0.0292648	0.000426998	0.0311524
cg08822635	AluJr	12	2987138	FOXM1;C12orf32	TSS1500;Body;Body;TSS1500;TSS1500;Body	0.580706	0.616957	0.036251	0.000238157	0.0277254
cg08822732	AluJb	6	99838613	COQ3	Body	0.78946	0.800666	0.0112064	0.00146953	0.0485641
cg08862717	L1MA6	2	101763598	TBC1D8	Body	0.512396	0.544773	0.0323766	0.000904998	0.0397417
cg08874470	AluSx1	21	34779962	IFNGR2	Body	0.675462	0.69476	0.019298	6.13e-05	0.0204504
cg08935003	L1M3c	11	60101561	MS4A6E	TSS1500	0.584051	0.618438	0.0343867	0.000244319	0.0278623
cg08941873	L1P2	5	118308850	DTWD2	Body	0.47028	0.509124	0.0388444	0.00158863	0.0498722
cg08951403	L1MB7	7	157960420	PTPRN2	Body;Body;Body	0.302608	0.338051	0.0354422	0.000487942	0.0321897
cg09034753	L1MEd	2	242810748	C2orf85	TSS1500	0.518217	0.58338	0.0651627	0.00121194	0.0449989
cg09217023	AluSx	3	9394237			0.511285	0.542694	0.0314096	0.00140035	0.0477571
cg09319020	AluJo	17	7304467			0.619875	0.65273	0.0328545	0.0013277	0.0472316
cg09408023	L1MB4	1	91873278			0.465548	0.503002	0.0374545	0.000317544	0.0298429
cg09463155	AluSc8	7	72347051			0.584917	0.609882	0.024965	0.000585922	0.0342207
cg09551916	L1M4b	1	196911888	CFHR2	TSS1500	0.72958	0.755216	0.0256359	0.00114815	0.043869
cg09607915	AluSz	2	48124557	FBXO11	5'UTR;5'UTR;5'UTR	0.75396	0.790451	0.0364909	0.000607234	0.0345366
cg09614350	AluSz	7	127910494			0.690712	0.717521	0.0268095	0.00137977	0.0477409
cg09616494	AluSx	4	36333625	DTHD1	Body;Body	0.866915	0.848833	-0.0180823	0.000187516	0.026433
cg09690215	L1MA3	2	241216697			0.542156	0.583963	0.0418074	0.00145553	0.0483627
cg09753762	AluSx1	16	68276144			0.554193	0.581521	0.0273277	0.000510365	0.0323943
cg09907228	L1MC4	19	838964			0.603303	0.555619	-0.0476838	0.00148998	0.0486901
cg09969882	L1MC4	2	239348400	ASB1	Body	0.722028	0.765403	0.0433744	0.000686592	0.0360251
cg09974839	AluY	17	54907562			0.561641	0.578951	0.0173093	0.000178826	0.026433
cg09979356	AluSq2	16	23725375	ERN2	TSS1500	0.618932	0.649644	0.0307117	0.00129983	0.0465607
cg10036001	AluJb	6	33278333	TAPBP	Body;Body;Body	0.630332	0.669006	0.0386739	0.000218932	0.0269468
cg10041379	AluJr	6	33221464	VPS52	Body	0.596648	0.623972	0.0273242	0.00094908	0.040631
cg10058885	AluSx	22	38673051			0.494192	0.531446	0.0372544	0.000783615	0.0369331
cg10059324	L1MC4a	1	7884824	PER3	Body	0.700422	0.734759	0.0343368	0.000825099	0.0378698
cg10061770	L1MEc	16	68366844	PRMT7	Body	0.426737	0.359041	-0.0676963	0.000705369	0.0362446
cg10081941	L1M3e	2	189269489	GULP1	5'UTR	0.691769	0.724111	0.032342	0.00127405	0.0462842
cg10178127	AluSx1	3	114325713	ZBTB20	5'UTR;5'UTR;5'UTR;5'UTR;5'UTR;5'UTR	0.494433	0.521365	0.0269319	0.000218144	0.0269468
cg10210086	L1PA12	16	84837307			0.511249	0.547819	0.0365706	0.000105381	0.0234661
cg10211626	AluSx1	22	42085361	C22orf46;NHP2L1	TSS1500;TSS1500	0.479963	0.506639	0.0266758	0.000925941	0.0401451
cg10372473	AluJb	19	10735594	SLC44A2	TSS1500;Body	0.442317	0.485284	0.0429669	0.000453783	0.0319967
cg10399946	AluJb	6	33242016	RPS18	Body	0.687703	0.721043	0.0333401	0.000587112	0.0342207
cg10456628	AluY	16	89302571			0.502031	0.532171	0.0301406	0.00144834	0.0483627
cg10510779	AluJb	5	32286265	MTMR12	Body	0.675417	0.69548	0.0200625	2.58e-05	0.0163915
cg10586082	AluJo	5	139426773			0.825848	0.842584	0.0167361	0.00106233	0.0425577
cg10595031	AluJb	1	156477267			0.7174	0.745345	0.0279459	0.000497817	0.032203
cg10614223	AluSx	19	18111389	ARRDC2	TSS1500	0.520406	0.576225	0.0558187	0.000285324	0.0291062
cg10675515	AluSc	19	51978789	CEACAM18	TSS1500	0.567727	0.629092	0.0613646	0.00020394	0.0266577
cg10680488	AluSx3	19	55360742	KIR3DL2	TSS1500	0.568263	0.61829	0.0500268	0.000221086	0.0269468
cg10685010	L1MEg	17	216855			0.658891	0.688253	0.0293625	0.00151402	0.0489746
cg10713339	AluY	17	37854801	ERBB2	5'UTR;TSS1500	0.828521	0.819159	-0.00936237	0.000400818	0.0304731
cg10718056	L1MB5	6	28884599	TRIM27	Body	0.465542	0.406558	-0.0589833	0.00130741	0.04669
cg10744268	AluSx1	10	115318674	HABP2	Body	0.59679	0.62203	0.0252394	0.000486438	0.0321897
cg10770046	AluJb	1	6446787	ACOT7	Body;TSS1500	0.891102	0.873838	-0.0172636	8.42e-05	0.0226752
cg10819560	AluY	15	63774509			0.521659	0.556786	0.0351268	0.00106412	0.0425577
cg10826999	L1ME4a	1	225862288			0.504547	0.408507	-0.0960399	0.00010339	0.0234661
cg10828900	AluYf4	5	38462005	EGFLAM	Body;Body;Body;Body	0.525529	0.562898	0.0373696	0.000398463	0.0304658
cg10866856	AluSx1	20	34195953	FER1L4	TSS1500	0.517236	0.540363	0.0231275	0.00139307	0.0477571
cg10869669	AluJb	17	73741289	ITGB4	Body;Body;Body	0.736969	0.770423	0.0334536	0.00143395	0.0481258
cg10894274	FLAM_C	6	31546773			0.56798	0.594041	0.0260611	0.000697265	0.0361374
cg10959668	L1MB3	3	195897912			0.456681	0.385829	-0.0708525	0.00049849	0.032203
cg11003426	AluSz	17	25710707			0.626978	0.651852	0.0248737	0.000148142	0.0258693
cg11163433	AluSg	10	70232471	DNA2	TSS1500	0.627773	0.6628	0.0350277	0.000285424	0.0291062
cg11178371	AluSc8	14	73564108	RBM25	Body	0.644393	0.667	0.0226075	2.63e-05	0.0163915
cg11229497	AluJb	6	30078954	TRIM31	Body	0.495419	0.52445	0.0290317	8.88e-06	0.0115113
cg11282100	AluSx	19	54244435	MIR517C;MIR520H	TSS200;TSS1500	0.455599	0.483867	0.0282678	0.000457149	0.032032
cg11341144	AluY	3	185656289	TRA2B	TSS1500	0.556957	0.494803	-0.0621541	0.00119077	0.0447612
cg11361049	AluSp	6	32059166	TNXB	Body	0.630777	0.659028	0.0282519	0.000842433	0.0384287
cg11423443	AluSq2	1	156266465	C1orf85	TSS1500	0.485586	0.504696	0.0191093	0.000474997	0.0321897
cg11429271	AluSx3	15	45722346	C15orf48	TSS1500;TSS1500	0.296752	0.334796	0.0380438	0.000577027	0.0342114
cg11449735	L1ME3A	5	179308555	TBC1D9B	Body;Body	0.866148	0.849604	-0.0165441	7.05e-05	0.0221946
cg11466832	AluJo	2	11885560	LPIN1	TSS1500	0.690432	0.64396	-0.046472	0.00109767	0.0428936
cg11489821	AluSq2	8	180799	RPL23AP53;ZNF596	Body;TSS1500	0.523388	0.551355	0.0279669	3.07e-05	0.0163915
cg11496747	L1MB5	3	122785328	PDIA5	TSS1500;TSS1500	0.773453	0.787634	0.0141807	0.00113647	0.0437219
cg11507713	AluJb	17	10180530			0.683614	0.717163	0.0335482	0.000290224	0.0291062
cg11516038	AluJb	1	16985148			0.80008	0.814096	0.0140165	0.00108171	0.042615
cg11564239	L1MC	2	241644188			0.515283	0.56552	0.0502366	0.000348703	0.0304658
cg11619782	L1MB5	9	140273055	EXD3	Body	0.849785	0.836669	-0.0131156	0.00152737	0.0491025
cg11846226	L1PA3	5	118635650	TNFAIP8	Body	0.519802	0.544988	0.025186	0.000166152	0.026433
cg11847636	AluSg	19	50015523	FCGRT	TSS200;TSS1500	0.554901	0.483735	-0.071166	0.000306666	0.0298429
cg11848483	L1MB5	8	144543486	ZC3H3	Body	0.729456	0.781074	0.051618	0.00119105	0.0447612
cg11874143	L1MB7	3	138065751	MRAS	TSS1500	0.527512	0.567964	0.0404511	0.000252945	0.0284112
cg11973587	L1PA3	7	88186278			0.725634	0.737234	0.0115996	0.000386977	0.0304658
cg12027843	AluSx	11	122732304	CRTAM	Body	0.623637	0.642322	0.0186849	0.00040616	0.0305432
cg12115190	L1MC4	3	10437269	ATP2B2;MIR885	Body;TSS1500;Body	0.758677	0.786957	0.0282805	0.00100183	0.0414598
cg12119068	AluSx	19	46230553	FBXO46	5'UTR	0.619253	0.645723	0.0264705	0.000103575	0.0234661
cg12271759	L1PA16	2	40468548	SLC8A1	Body;Body;Body;Body	0.595083	0.641709	0.0466261	0.000182353	0.026433
cg12304937	L1M4	7	680013	PRKAR1B	Body;Body;Body;Body;Body;Body	0.512947	0.55726	0.0443127	0.00127555	0.0462842
cg12453585	FLAM_C	6	35306837			0.630389	0.657106	0.0267178	0.00150917	0.0489593
cg12496014	AluSc5	17	38619790			0.4868	0.517449	0.0306492	0.00145616	0.0483627
cg12520727	AluSx1	11	72120520	CLPB	Body	0.637047	0.650763	0.0137163	0.00146749	0.0485641
cg12524698	AluJo	11	808556	RPLP2	TSS1500	0.66726	0.703211	0.0359512	0.00153116	0.0491025
cg12532028	AluSx1	19	14248829	ASF1B	TSS1500	0.541517	0.56264	0.0211233	0.000167809	0.026433
cg12539194	AluSx	5	171620291	EFCAB9	TSS1500	0.484307	0.510238	0.025931	4.69e-05	0.0197794
cg12581354	AluSg	12	100537139	UHRF1BP1L	TSS1500;TSS1500	0.603564	0.629594	0.0260301	0.000270062	0.0289199
cg12765138	AluSx	1	16812458	CROCCL2	Body	0.658832	0.675048	0.0162158	0.000548173	0.0333384
cg12785183	L1MEc	6	166445460			0.845058	0.79388	-0.0511789	0.000199277	0.0265391
cg12798675	AluSx1	14	102171582			0.488671	0.524058	0.0353875	0.000533679	0.0329525
cg12806853	L1PA17	20	6193532			0.761945	0.782377	0.0204326	7.08e-07	0.0039563
cg12852151	FRAM	6	136547799			0.748445	0.71839	-0.0300553	0.0014813	0.0485641
cg12878615	AluJb	12	121792163	ANAPC5	TSS200	0.390273	0.419674	0.0294012	0.000930854	0.0401669
cg12926341	AluSx1	2	70330714			0.634124	0.676484	0.0423596	0.000510934	0.0323943
cg12941675	AluSx	12	122870630	CLIP1	5'UTR;5'UTR	0.549044	0.566547	0.0175025	0.001594	0.0499008
cg12974668	AluJb	6	33968947	MIR1275	TSS1500	0.574573	0.610085	0.0355124	1.28e-06	0.00569976
cg12985923	L1MB7	18	77622593	KCNG2	TSS1500	0.894696	0.878307	-0.0163894	0.000445406	0.031722
cg13097800	L1PA13	14	47104140			0.529731	0.577134	0.0474021	0.000461835	0.0320402
cg13122532	AluJb	19	54210147	MIR520C	TSS1500	0.578792	0.623877	0.0450847	0.00148395	0.0485641
cg13291666	AluSx	17	19279823	MAPK7	TSS1500;TSS1500	0.614415	0.639083	0.0246678	0.00145181	0.0483627
cg13308834	L1MC4	2	109403692	CCDC138	Body	0.217449	0.254724	0.0372755	0.000357179	0.0304658
cg13394785	AluSx1	7	102151231			0.583759	0.603378	0.0196187	9.36e-05	0.0234661
cg13422767	AluJo	9	91156455	NXNL2	Body;Body	0.703955	0.7239	0.0199444	0.00117265	0.0444853
cg13443575	AluJb	17	33775961	SLFN13	TSS200	0.423166	0.365969	-0.0571969	9.37e-05	0.0234661
cg13453288	AluSq4	1	53166996			0.616767	0.642601	0.0258339	0.000188489	0.026433
cg13482911	AluSz6	9	116662447	ZNF618	Body	0.636178	0.668816	0.0326383	0.000166899	0.026433
cg13541457	AluSz	9	126894120			0.679939	0.698634	0.0186957	0.000762598	0.0367741
cg13559773	AluSg	19	48562267	PLA2G4C	Body;Body;Body	0.743329	0.766329	0.0230004	0.00122555	0.0452786
cg13582500	AluSz6	11	57436966	ZDHHC5	5'UTR	0.525367	0.552489	0.0271223	0.000357966	0.0304658
cg13648157	AluSx	5	171620340	EFCAB9	TSS1500	0.451349	0.48258	0.0312317	0.000147439	0.0258693
cg13666232	L1MD1	2	229048814			0.674923	0.710742	0.0358199	0.00116466	0.0443484
cg13712952	L1MB8	9	33678304	PTENP1	TSS1500	0.776995	0.742627	-0.0343684	0.000384576	0.0304658
cg13751692	AluSz	7	35221412			0.579804	0.601211	0.0214066	0.000857183	0.0387849
cg13755866	L1ME3	9	74920620			0.465383	0.416205	-0.0491775	0.00106911	0.0425577
cg13800700	AluJo	9	128774824			0.417107	0.454336	0.0372292	1.53e-06	0.00569976
cg13831141	AluSx	9	127543929	OLFML2A	Body	0.646488	0.678159	0.031671	0.000224247	0.0269468
cg13941826	AluSx	9	845427	DMRT1	Body	0.594463	0.634475	0.0400123	0.000633356	0.0352215
cg13951190	L1PB1	9	126155038	DENND1A	Body	0.462511	0.510177	0.0476658	2.59e-05	0.0163915
cg13978991	AluSp	6	33550038	GGNBP1	TSS1500	0.574885	0.618952	0.0440674	5.41e-05	0.0202658
cg13986498	L1PA4	13	24917418			0.649112	0.671015	0.0219036	0.000958844	0.040631
cg14011387	L1M4	9	134228590			0.751	0.768079	0.0170782	0.000403923	0.0305432
cg14036226	AluSg	9	131464506	PKN3	TSS1500	0.494787	0.530681	0.0358939	2.06e-05	0.0160189
cg14045860	L1MB4	11	35158283			0.564935	0.488569	-0.0763652	0.000684742	0.0360251
cg14051544	HAL1-2a_MD	3	170303286	SLC7A14	5'UTR	0.236084	0.195773	-0.0403107	0.000324369	0.0298429
cg14089603	AluSx	1	12036373			0.557193	0.580157	0.0229644	0.00128149	0.0463492
cg14113046	AluJb	19	54184536	MIR520F	TSS1500	0.72535	0.752754	0.027404	0.000475897	0.0321897
cg14155327	L1ME3	4	87235054	MAPK10	5'UTR;5'UTR;5'UTR	0.6839	0.720095	0.0361951	6.12e-05	0.0204504
cg14160422	AluJb	19	10735548	SLC44A2	TSS1500;Body	0.633283	0.695947	0.0626642	0.00113134	0.0436748
cg14265180	AluSx1	2	208892815			0.506554	0.530638	0.0240836	0.00155177	0.0492686
cg14306650	AluJb	9	129829146	RALGPS1	Body	0.559753	0.497194	-0.0625587	0.000655527	0.0356546
cg14311225	AluSq2	9	26952463	IFT74	5'UTR;5'UTR	0.622345	0.645204	0.0228594	0.000140963	0.025857
cg14332049	FLAM_A	6	153241931			0.726069	0.76014	0.0340703	0.000982499	0.0410483
cg14333691	AluSq10	11	59566266	STX3	3'UTR	0.531796	0.570478	0.0386825	0.000386667	0.0304658
cg14349951	L1MB3	7	6388827	C7orf70	TSS1500	0.147058	0.165998	0.0189397	0.000249476	0.0283059
cg14390764	AluJr	9	132516560	PTGES	TSS1500	0.464566	0.495331	0.0307657	0.000128263	0.0252799
cg14400179	AluSx3	9	125437078	OR1L3	TSS1500	0.431453	0.47618	0.0447266	0.000511595	0.0323943
cg14400821	AluSx	7	6819532	RSPH10B;RSPH10B2	Body;Body	0.559946	0.589952	0.0300069	0.000679788	0.0360251
cg14445171	AluJr	9	131419910	WDR34	TSS1500	0.558103	0.595962	0.0378593	0.000725613	0.0364388
cg14465801	AluJb	9	21687953			0.638704	0.683048	0.0443435	0.000349226	0.0304658
cg14513778	AluJb	4	8022647	ABLIM2	Body;Body;Body;Body;Body;Body;Body	0.625274	0.65194	0.0266657	0.000407045	0.0305432
cg14523238	L1MEc	9	101192792	GABBR2	Body	0.491523	0.535961	0.0444386	0.000393649	0.0304658
cg14548038	AluSx1	9	140178418			0.683909	0.713472	0.0295635	0.000805678	0.0373621
cg14554776	AluJo	19	35772657	HAMP	TSS1500	0.597988	0.634293	0.0363047	0.000479151	0.0321897
cg14567424	L1PA14	11	67349598	GSTP1	TSS1500	0.57945	0.519205	-0.0602447	9.89e-05	0.0234661
cg14642381	AluJb	8	70964123	PRDM14	3'UTR	0.563819	0.611978	0.0481591	0.000143007	0.025857
cg14654385	AluY	11	63973006	FERMT3	TSS1500;TSS1500	0.475378	0.422646	-0.0527321	0.000746193	0.0367377
cg14657466	L1PA15-16	2	52802050			0.526577	0.557303	0.0307261	0.000165539	0.026433
cg14709449	AluJr	11	8187428	RIC3	Body;Body	0.669513	0.694939	0.0254264	0.000298536	0.0294602
cg14715098	L1PA3	7	82653772	PCLO	Body;Body	0.6658	0.67925	0.0134504	0.00152962	0.0491025
cg14734614	AluSx1	19	51473346	KLK6	TSS1500;TSS1500;TSS1500	0.476115	0.52105	0.044935	0.00106993	0.0425577
cg14779990	AluSx	1	162763223	HSD17B7	Body	0.484157	0.507737	0.0235799	0.00151254	0.0489746
cg14831745	FLAM_A	1	204311392	PLEKHA6	5'UTR	0.474949	0.497283	0.0223338	0.000824429	0.0378698
cg14929153	FRAM	20	62436768	ZBTB46	1stExon;5'UTR	0.504191	0.536026	0.031835	0.000466134	0.0320402
cg14967987	L1ME1	4	3204843	HTT	Body	0.514696	0.563755	0.0490583	0.00075785	0.0367741
cg14975881	AluJr	19	54389945	PRKCG	Body	0.497964	0.539613	0.0416487	0.000682444	0.0360251
cg15012625	L1MB3	3	194097135			0.559619	0.590485	0.0308665	0.000926756	0.0401451
cg15046489	AluJb	17	48857353			0.684456	0.743111	0.0586544	0.000271706	0.0289199
cg15095581	AluJr	3	46776775			0.569769	0.606059	0.0362899	0.00013993	0.025857
cg15118519	AluSz	1	26699617	ZNF683	TSS1500;TSS1500	0.562829	0.599806	0.0369764	2.74e-05	0.0163915
cg15152789	AluSz	1	16448161			0.510689	0.54953	0.0388411	2.1e-05	0.0160189
cg15220697	AluJb	19	45722176	EXOC3L2	Body	0.711648	0.731706	0.020058	0.0011951	0.0447655
cg15234096	AluJr	5	96479253	LIX1	TSS1500	0.687918	0.712279	0.0243615	0.000542025	0.0332839
cg15246131	L1MC3	10	134109919	STK32C	Body	0.761626	0.734027	-0.0275987	0.00141222	0.0479724
cg15294150	AluJb	18	33527137			0.514628	0.549106	0.0344781	0.000847885	0.0385533
cg15297235	AluSx1	11	46729964			0.62822	0.6638	0.0355805	0.000154939	0.0262363
cg15305633	L1MA8	20	45319350	TP53RK	TSS1500	0.567605	0.495346	-0.0722592	0.000739893	0.0366421
cg15313859	L1M4	7	123294503	LMOD2	TSS1500	0.341988	0.368706	0.0267177	0.000222445	0.0269468
cg15341512	AluSq	10	126396176	FAM53B	5'UTR	0.554286	0.495144	-0.0591412	0.000157614	0.026433
cg15376972	AluJb	7	95064926	PON2	TSS1500;TSS1500	0.859142	0.846866	-0.0122757	0.00139679	0.0477571
cg15451948	AluSg4	11	778638	PDDC1	TSS1500	0.838902	0.815279	-0.0236238	0.00066677	0.0356546
cg15559737	AluSx1	22	27016806	CRYBA4	TSS1500	0.551023	0.58515	0.0341274	0.000323782	0.0298429
cg15624109	AluY	1	19816162			0.517125	0.540338	0.0232137	4.56e-05	0.019601
cg15699693	AluSq2	5	150054944	MYOZ3	Body;Body	0.596978	0.528721	-0.0682571	0.00129226	0.0465261
cg15721439	AluSx3	15	43931742	CATSPER2	Body;Body;3'UTR	0.737623	0.762765	0.0251416	0.000373959	0.0304658
cg15758403	L1PB3	20	51587420	TSHZ2	TSS1500	0.349983	0.373807	0.0238234	0.000665746	0.0356546
cg15789385	AluSx	12	121907156	KDM2B	Body;Body	0.56553	0.588585	0.0230546	7.45e-05	0.0225476
cg15807846	AluY	7	100710478			0.664147	0.692335	0.028188	0.00100626	0.0414598
cg15849446	AluSc	14	22965472			0.59103	0.619699	0.0286686	0.00157734	0.0497286
cg15944824	FLAM_A	17	40981088			0.473532	0.501201	0.0276687	0.00044783	0.031722
cg15964159	L1ME3A	13	52912487			0.779901	0.801653	0.0217516	0.000992191	0.0413025
cg15980656	L1MB3	8	97583236	SDC2	Body	0.455337	0.393952	-0.0613855	0.00140842	0.0479164
cg16015924	AluSx	19	12764298	MAN2B1	Body	0.898978	0.885259	-0.0137189	6.37e-05	0.0209386
cg16051599	AluJo	1	229563383			0.567717	0.602312	0.0345951	0.000364193	0.0304658
cg16068495	L1MC4	15	100158703	MEF2A	5'UTR;5'UTR;5'UTR	0.878356	0.858779	-0.0195767	0.00103922	0.0424175
cg16086269	L1MB3	7	1991495	MAD1L1	Body;Body;Body	0.868001	0.852183	-0.0158184	0.0010465	0.0424463
cg16116663	L1PA14	2	71421775	PAIP2B	Body	0.44499	0.480236	0.0352466	0.000374926	0.0304658
cg16176694	L1MB7	10	134236453			0.297469	0.250912	-0.0465571	0.000391577	0.0304658
cg16255462	AluSq2	7	129595289			0.700117	0.727462	0.0273455	0.000115212	0.0242945
cg16268734	AluJb	12	56690194	CS	Body	0.514839	0.429352	-0.0854865	0.000158728	0.026433
cg16349724	AluSx	16	30343099	LOC595101	Body	0.598565	0.624377	0.0258117	0.000493879	0.0321897
cg16385865	L1M7	12	132670412			0.685804	0.730441	0.0446365	0.00130762	0.04669
cg16528891	AluSz6	1	36169528			0.504683	0.538301	0.0336181	0.0005084	0.0323943
cg16545196	AluSz	15	45543498	SLC28A2	TSS1500	0.522917	0.550879	0.0279621	0.000398904	0.0304658
cg16563370	AluJb	17	33775952	SLFN13	TSS200	0.426911	0.368436	-0.0584746	4.06e-05	0.0189061
cg16570223	AluYk11	15	78914439	CHRNA3	TSS1500;TSS1500	0.616129	0.658399	0.04227	0.000951178	0.040631
cg16635777	L1MEc	6	150187977			0.691122	0.723021	0.0318996	0.000933972	0.040177
cg16707391	AluSq	16	67446860	ZDHHC1	5'UTR	0.621951	0.651792	0.0298417	0.000721713	0.0364388
cg16725552	L1MD2	14	26338282			0.673859	0.715936	0.0420766	0.000483973	0.0321897
cg16732626	AluJr	19	10306794	DNMT1	TSS1500;TSS1500	0.540023	0.571138	0.0311149	9.88e-05	0.0234661
cg16806519	AluSx3	17	20225674	CCDC144C	Body	0.634483	0.659792	0.0253085	7.78e-06	0.0108687
cg16949584	L1M4	10	135337429			0.642731	0.673165	0.0304341	0.000266427	0.0288465
cg17002428	AluJb	1	3778271	DFFB	Body	0.62311	0.647191	0.024081	0.00157738	0.0497286
cg17006443	L1M5	11	70628938	SHANK2	Body	0.8239	0.803481	-0.0204183	0.000435194	0.0313694
cg17033546	AluJr	1	78145176	ZZZ3	5'UTR	0.67041	0.706632	0.0362224	0.000503577	0.0323447
cg17122301	AluSg4	19	36305584	PRODH2	TSS1500	0.577827	0.606752	0.0289255	0.00134348	0.0473256
cg17145983	AluSz	6	31781333	HSPA1L	5'UTR	0.631651	0.660933	0.0292821	0.000190395	0.026433
cg17155610	AluSx	1	150382400	RPRD2	Body	0.471611	0.499493	0.0278824	0.00104143	0.0424175
cg17158941	L1MD	7	1073255	C7orf50	Body;Body;Body	0.644777	0.707596	0.0628188	0.000336072	0.0301682
cg17204510	AluJo	5	138955475	UBE2D2	5'UTR;Body	0.642197	0.675748	0.0335505	0.00126223	0.0461001
cg17212500	AluJb	8	94750983	C8orf39;RBM12B	TSS1500;5'UTR	0.819973	0.780065	-0.0399081	0.000848834	0.0385533
cg17222950	AluJb	11	731986			0.73233	0.775515	0.0431857	0.000889381	0.0393652
cg17235766	AluSz	4	24660465			0.579642	0.617495	0.0378529	0.00136246	0.0474358
cg17291922	AluSx1	7	99083678	ZNF789	Body	0.761747	0.779329	0.0175823	0.00113877	0.0437351
cg17307811	AluSp	19	55916316	UBE2S	Body	0.562268	0.598003	0.0357344	0.00137749	0.047736
cg17313269	AluSx	6	25965330	TRIM38	5'UTR	0.531884	0.44519	-0.0866936	0.000959787	0.040631
cg17378387	L1MB4	3	52786576	NEK4	Body	0.588501	0.620117	0.0316159	0.00110741	0.0431235
cg17391569	L1MA3	6	31373715	MICA	Body	0.776295	0.793254	0.0169591	0.000105317	0.0234661
cg17425484	AluSx	5	169817247	KCNMB1;KCNIP1	TSS1500;Body	0.60915	0.65522	0.0460702	1.03e-05	0.0115113
cg17533626	AluY	12	123370521	VPS37B	Body	0.7946	0.771094	-0.0235061	0.00155768	0.0493861
cg17686236	AluJb	7	6444640			0.675739	0.704093	0.0283542	0.000658276	0.0356546
cg17729941	AluSp	1	153607617	C1orf77;S100A13	5'UTR;TSS1500	0.580128	0.618951	0.0388234	0.000891776	0.0393932
cg17840051	AluJb	19	12150028			0.497948	0.535061	0.0371133	0.000410227	0.0305691
cg17858098	AluJr	19	39318588	ECH1	Body	0.589741	0.624272	0.0345313	5.18e-05	0.0199626
cg17861477	AluSg	1	7914143	UTS2	TSS1500;TSS1500	0.524472	0.552223	0.0277506	0.000494504	0.0321897
cg17864650	L1ME3E	6	125540882	TPD52L1	5'UTR;Body;Body;Body	0.782878	0.808776	0.0258975	0.00143013	0.0480694
cg17870520	AluSx3	2	145086783	GTDC1	5'UTR	0.509979	0.549268	0.0392887	0.000226454	0.0269468
cg17882033	L1PA6	6	109960018	AKD1	Body;Body	0.542769	0.57771	0.0349419	7.18e-06	0.0108687
cg17984956	HAL1-3A_ME	7	155711813			0.807824	0.778087	-0.0297375	0.000773122	0.0369331
cg18044322	AluJb	3	49951867	MON1A	Body;Body	0.574587	0.606367	0.0317803	8.01e-05	0.0225476
cg18060999	AluJo	3	65536430	MAGI1	Body;Body;Body	0.710752	0.745927	0.0351747	0.000384696	0.0304658
cg18081863	AluSg	19	50015527	FCGRT	TSS200;TSS1500	0.434013	0.36934	-0.0646729	0.000258916	0.02865
cg18159934	AluSg7	11	59942032	MS4A6A	Body;Body;Body	0.493011	0.527004	0.0339928	3.77e-05	0.0179292
cg18175611	AluSp	14	58858888			0.600099	0.633551	0.0334523	0.00096921	0.0407639
cg18330222	L1PA15	15	100831929	ADAMTS17	Body	0.641752	0.662833	0.0210809	0.00149298	0.048717
cg18331135	AluYc	7	127232254	FSCN3	TSS1500	0.734481	0.756001	0.02152	4.32e-07	0.0039563
cg18331325	AluJb	19	3726941	TJP3	TSS1500	0.476139	0.516422	0.0402825	5.1e-05	0.0199626
cg18345539	AluJb	19	17334381			0.543673	0.575857	0.0321848	0.000840439	0.0384161
cg18390494	AluSx1	1	155195300	GBAP1	Body	0.552093	0.579566	0.0274726	0.000785695	0.0369331
cg18395233	AluY	1	227054129			0.538435	0.559471	0.0210365	0.000760503	0.0367741
cg18497291	AluJb	19	48911688	GRIN2D	Body	0.683063	0.704988	0.0219243	0.00154485	0.0492227
cg18520696	AluJb	17	4631822			0.754162	0.79861	0.0444476	0.000321705	0.0298429
cg18521771	FLAM_C	9	117373239	C9orf91	TSS1500	0.482096	0.509125	0.0270289	0.000221501	0.0269468
cg18529251	AluSp	17	37411834	LOC90110	TSS1500	0.491444	0.523472	0.0320281	0.000281408	0.0291062
cg18637291	L1PA4	3	55865842	ERC2	Body	0.696432	0.711641	0.0152091	0.000918045	0.0399225
cg18762511	AluY	15	85166612	ZSCAN2	3'UTR	0.912567	0.902183	-0.0103841	0.000209006	0.0269468
cg18897025	L1M5	5	110413671	TSLP	3'UTR;3'UTR	0.544908	0.449333	-0.0955746	0.0012722	0.0462842
cg18912847	L1M3	20	57616897	SLMO2	Body	0.79989	0.826757	0.0268672	0.000244067	0.0278623
cg18946932	L1PA6	11	88797435	GRM5	TSS1500	0.274085	0.302627	0.0285425	0.00031378	0.0298429
cg19008921	AluSx3	4	42387381			0.620235	0.647177	0.0269416	0.00132326	0.0471732
cg19023589	L1MDa	13	114182159	TMCO3	Body	0.584846	0.491346	-0.0935	0.000325784	0.0298429
cg19086488	AluJo	1	43752185	C1orf210	TSS1500;TSS1500	0.599363	0.640714	0.041351	0.000106034	0.0234661
cg19110428	AluSx	20	30324912			0.493421	0.528601	0.0351804	0.00078823	0.0369331
cg19128082	AluJr	3	38537279	EXOG	TSS1500;TSS1500	0.661748	0.689081	0.0273331	0.000109996	0.0238702
cg19166242	AluY	1	28449602			0.575691	0.599696	0.0240057	0.000289872	0.0291062
cg19219364	L1M3d	3	164621774			0.849191	0.834763	-0.0144287	0.001481	0.0485641
cg19288514	FLAM_A	22	25594918	CRYBB3	TSS1500	0.371768	0.401008	0.0292402	0.000427525	0.0311524
cg19397969	AluJb	13	114096724	ADPRHL1	Body;Body	0.644998	0.6793	0.0343014	0.000267145	0.0288465
cg19460836	L1MC4	17	79047872	BAIAP2	Body;Body;Body;Body	0.545695	0.444524	-0.101171	0.000136188	0.025857
cg19470840	AluSq2	17	74556048	SNORD1B	TSS1500	0.472765	0.501263	0.0284983	0.000663874	0.0356546
cg19565241	L1PA3	13	73184738			0.732996	0.746887	0.013891	0.00117423	0.0444853
cg19611612	AluSz	15	67223583			0.635432	0.67346	0.0380274	0.000833448	0.0381747
cg19690486	AluJr	19	14610252			0.469964	0.509517	0.0395532	0.00120655	0.0448731
cg19732831	AluSx	19	1889287			0.532658	0.555528	0.0228696	0.000470871	0.0321863
cg19764326	AluJb	1	67509003	SLC35D1	Body	0.61914	0.63739	0.0182499	0.00136047	0.0474358
cg19918821	AluY	1	32484094	KHDRBS1	Body	0.64777	0.664169	0.0163998	0.000399359	0.0304658
cg19987349	AluJb	8	98993142	MATN2	Body;Body	0.548937	0.58663	0.0376935	0.000189468	0.026433
cg19996313	L1MA1	6	12593831			0.420763	0.456872	0.0361086	1.68e-05	0.0154676
cg20006652	L1PA2	6	142238173			0.770727	0.744919	-0.025808	0.00105318	0.0425577
cg20075582	AluSx1	2	173289719			0.491388	0.531822	0.040434	0.000701299	0.0361712
cg20085268	L1ME1	4	909785	GAK	Body	0.40667	0.366214	-0.0404565	0.00118078	0.0446579
cg20105087	AluSz6	20	44542136	PLTP;PLTP	TSS1500;TSS1500	0.521071	0.560283	0.0392123	0.000618709	0.0346435
cg20227511	AluSx1	13	28670602	FLT3	Body	0.570399	0.501307	-0.069092	0.000567584	0.0339062
cg20252517	AluSz	10	127460133	MMP21	Body	0.632613	0.664472	0.0318596	0.000510553	0.0323943
cg20284982	L1PA16	6	30713246	IER3	TSS1500	0.409544	0.444174	0.0346299	0.000756777	0.0367741
cg20299572	L1ME3B	11	1750763	HCCA2	Body	0.578128	0.612554	0.0344257	0.000566843	0.0339062
cg20445518	AluSz	20	35469448	C20orf117	Body;5'UTR	0.65301	0.679529	0.0265183	0.000349354	0.0304658
cg20452609	AluSx1	6	31775252	LSM2	TSS1500	0.403347	0.433138	0.0297904	0.000870456	0.0389915
cg20473622	AluY	14	63568809	KCNH5	TSS1500	0.633285	0.650824	0.0175397	0.000585383	0.0342207
cg20659064	AluJo	19	51524828	KLK10	TSS1500	0.409746	0.43961	0.0298639	0.0010029	0.0414598
cg20675796	L1MB7	1	15375511	KIAA1026	Body;Body;Body;Body;Body	0.875479	0.857414	-0.0180646	4.26e-05	0.0189335
cg20707921	L1PB1	12	45448215			0.489524	0.52371	0.0341857	0.000570836	0.0339344
cg20710898	AluY	10	96996833			0.662966	0.681345	0.0183794	7.99e-05	0.0225476
cg20731623	AluSx1	6	36632462			0.686759	0.716422	0.029663	0.0012812	0.0463492
cg20786740	L1PA2	2	31127135			0.638541	0.659753	0.0212128	0.000287333	0.0291062
cg20791804	AluSq2	13	20111652	TPTE2	TSS1500;TSS1500;TSS1500	0.630196	0.650809	0.0206123	0.00037517	0.0304658
cg20796544	AluJo	7	75253334	HIP1	Body	0.503165	0.526891	0.0237265	0.000179063	0.026433
cg20840778	AluSq2	17	79842807			0.779072	0.795962	0.01689	0.0014997	0.0487631
cg20852378	L1MB7	4	184680264			0.522931	0.552318	0.0293876	7.52e-05	0.0225476
cg21005459	AluSx	6	47449361	CD2AP	Body	0.512775	0.534107	0.0213322	0.000473291	0.0321897
cg21077030	AluSx1	6	31801070			0.498499	0.544052	0.0455532	0.00156418	0.049522
cg21086870	AluSx1	15	41836937	RPAP1	TSS1500	0.701068	0.685011	-0.0160572	0.00150087	0.0487631
cg21152662	AluSz	4	48231543	TEC	5'UTR	0.633189	0.662972	0.0297828	0.00097387	0.0407639
cg21158795	AluJo	1	13941015	PDPN	Body;Body;Body;Body	0.55204	0.586578	0.0345379	0.00048153	0.0321897
cg21175623	HAL1b	9	139715548	C9orf86	Body;Body	0.759293	0.717473	-0.0418199	0.000616971	0.0346435
cg21214467	AluJb	19	55894758			0.288349	0.323168	0.0348189	0.00117265	0.0444853
cg21229103	L1PREC2	9	140738145			0.712391	0.738948	0.0265563	0.000674234	0.0359677
cg21274724	AluY	17	6386543	PITPNM3	Body;Body	0.50342	0.536747	0.0333273	0.000566963	0.0339062
cg21276022	AluSx1	9	136390236	TMEM8C	TSS200	0.656944	0.690688	0.0337447	3.25e-05	0.016894
cg21314304	AluJb	17	41135517	RUNDC1	Body	0.57166	0.588742	0.0170821	0.000971052	0.0407639
cg21333338	AluSq	17	2808456	RAP1GAP2	Body;Body	0.592934	0.533948	-0.0589864	0.000255025	0.0284327
cg21440084	AluJr	1	34615965	CSMD2	Body	0.448937	0.498357	0.0494201	7.62e-05	0.0225476
cg21464596	AluSx	19	56158231	CCDC106	TSS1500	0.47392	0.501553	0.0276329	0.000728789	0.0364427
cg21565802	AluJr4	7	128501867	ATP6V1F	TSS1500	0.551401	0.566908	0.0155066	0.00133022	0.0472316
cg21648425	FLAM_A	2	87019192	CD8A	5'UTR;TSS1500;TSS1500;TSS1500	0.600366	0.640113	0.0397472	3.02e-05	0.0163915
cg21661111	AluJb	3	58201594	DNASE1L3	TSS1500	0.693596	0.747827	0.0542314	0.000600172	0.0345025
cg21727129	AluJr4	6	29793709	HLA-G	TSS1500	0.744701	0.772241	0.0275407	0.00049086	0.0321897
cg21752889	L1MB5	19	10950835			0.664729	0.701446	0.0367169	0.00031602	0.0298429
cg21787516	AluSx	7	105018109	SRPK2	Body	0.646465	0.675868	0.0294024	0.000234342	0.0276502
cg21892720	L1MB1	19	54877827	LAIR1	TSS1500;TSS1500	0.505869	0.426161	-0.0797075	0.000328443	0.0298429
cg21933197	AluSp	19	3091923			0.471552	0.50315	0.0315974	3.71e-05	0.0179292
cg21991633	FLAM_C	19	9515211			0.71144	0.755071	0.0436303	0.000161871	0.026433
cg22012693	AluSz6	8	139919163	COL22A1	5'UTR	0.440425	0.471898	0.0314738	0.00107206	0.0425625
cg22023664	L1MB7	19	2619608	GNG7	5'UTR	0.55731	0.520537	-0.0367727	0.000105791	0.0234661
cg22044134	L1MB3	5	177891151	COL23A1	Body	0.919343	0.932601	0.0132582	0.000533548	0.0329525
cg22048274	AluJo	6	31853428	EHMT2	Body;Body	0.602633	0.633099	0.0304661	9.67e-05	0.0234661
cg22063722	AluJb	3	193827844			0.586286	0.613214	0.0269284	0.000794776	0.0369331
cg22068629	L1MB7	19	2446633	LMNB2	Body	0.3965	0.371379	-0.0251208	0.000619963	0.0346435
cg22129059	L1MB4	1	241807529			0.511797	0.534819	0.0230222	0.00148321	0.0485641
cg22160349	AluSx	17	76781066			0.422503	0.463982	0.0414784	0.00107679	0.042615
cg22216431	AluSz6	12	2934991	NRIP2	3'UTR	0.462271	0.483714	0.0214433	0.000334768	0.0301682
cg22328396	L1M5	4	6116698	JAKMIP1	5'UTR;5'UTR	0.373861	0.322564	-0.0512969	0.000385879	0.0304658
cg22351824	AluSc	22	24084185	ZNF70	3'UTR	0.46672	0.49027	0.0235508	0.000650433	0.0356546
cg22367159	L1MB5	1	947018			0.681357	0.645472	-0.0358849	0.000564803	0.0339062
cg22375623	AluSp	15	78444981	IDH3A	Body	0.670395	0.693448	0.0230528	6.52e-06	0.0108687
cg22446399	AluSg	2	27326580	CGREF1	Body;Body;Body;5'UTR	0.762482	0.7812	0.0187183	0.000285373	0.0291062
cg22523074	L1MB3	13	24471776	C1QTNF9B	TSS1500	0.538014	0.577818	0.0398039	0.000885354	0.0393428
cg22542955	FRAM	19	5223518	PTPRS	Body;Body;Body;Body	0.593282	0.610488	0.0172059	0.000374397	0.0304658
cg22557711	AluJb	19	9966491	OLFM2	Body	0.592957	0.642345	0.0493883	3.35e-05	0.017018
cg22641542	AluSp	7	74068697			0.650734	0.681549	0.0308151	0.000435078	0.0313694
cg22686253	AluSx1	19	1478519	C19orf25	Body	0.677214	0.695192	0.0179779	0.000663823	0.0356546
cg22698031	AluSx3	5	149670686	CAMK2A	TSS1500;TSS1500	0.567592	0.598283	0.0306908	0.000223788	0.0269468
cg22722807	AluSq2	7	134919060	STRA8	Body	0.524407	0.552373	0.0279667	0.000322817	0.0298429
cg22751046	AluSq	5	125799448	GRAMD3	Body;5'UTR;TSS1500;Body;Body	0.587843	0.608905	0.0210616	0.00111971	0.0434511
cg22799069	AluSg	3	11764385			0.513476	0.542328	0.0288521	0.000436466	0.0313694
cg22876356	FLAM_A	12	96592098	ELK3	5'UTR	0.691074	0.7269	0.0358264	0.000124153	0.0252279
cg23029185	AluSx4	19	42588594			0.554144	0.574805	0.0206609	2.31e-05	0.0163915
cg23101469	AluJr	20	33758526	PROCR	TSS1500	0.482432	0.510627	0.0281954	0.000101396	0.0234661
cg23101564	AluSg	15	75771387	PTPN9	Body	0.651209	0.677423	0.0262135	0.000347314	0.0304658
cg23105183	L1PA7	15	85774499			0.575853	0.602723	0.02687	0.00135285	0.0473256
cg23151674	L1M1	11	94768438			0.794923	0.76972	-0.0252033	0.00100492	0.0414598
cg23181573	L1MC	17	3863976	ATP2A3	Body;Body;Body;Body;Body;Body;Body	0.47902	0.410257	-0.0687637	0.000761199	0.0367741
cg23242649	AluSg	20	34196465	FER1L4	TSS1500	0.745131	0.765499	0.020368	0.00147386	0.0485641
cg23303070	AluJb	7	140747874			0.430118	0.456209	0.0260906	0.000370568	0.0304658
cg23304647	L1MC4a	7	2778058	GNA12	Body	0.404861	0.35421	-0.0506504	0.000908271	0.0398072
cg23342367	L1MC	8	81077480	TPD52	Body;Body	0.553297	0.470334	-0.0829628	6.91e-05	0.0220646
cg23407655	AluY	17	1001612	ABR	Body;Body;Body	0.472404	0.413734	-0.0586696	0.000288173	0.0291062
cg23466339	L1MB7	3	138066434	MRAS	TSS200;TSS1500	0.521878	0.458318	-0.0635597	0.000351098	0.0304658
cg23489236	L1ME1	5	1536491			0.671145	0.728927	0.0577816	0.00133976	0.0473256
cg23493751	L1PA12	3	46204787			0.506838	0.530133	0.023295	0.00107763	0.042615
cg23499616	AluSx	14	67941820	TMEM229B	5'UTR	0.477745	0.505501	0.0277567	0.000775316	0.0369331
cg23525051	AluSx	15	38852680	RASGRP1	Body;Body	0.742651	0.784759	0.0421076	0.000702322	0.0361712
cg23528297	AluSx	6	30886122	VARS2	Body;Body;Body	0.626475	0.651194	0.0247191	0.00138987	0.0477571
cg23559636	L1MC	8	117884171	RAD21	5'UTR	0.737882	0.77602	0.0381374	0.00069293	0.0361374
cg23599224	L1MD2	4	68334446			0.574519	0.48827	-0.0862496	0.000595416	0.0345025
cg23629187	AluSx1	8	125576109	MTSS1	Body	0.669696	0.728963	0.0592669	0.000871804	0.0389915
cg23689419	L1PA13	19	23454693			0.534037	0.558924	0.0248866	5.07e-05	0.0199626
cg23691873	AluJr4	10	115316385	HABP2	Body	0.502853	0.531071	0.0282183	0.000221727	0.0269468
cg23715603	L1MC1	1	55278975	C1orf177	Body;Body	0.593926	0.638689	0.0447638	0.000558369	0.0338229
cg23731617	AluSc8	15	65781588	DPP8	Body;Body;Body;Body	0.842936	0.824296	-0.0186404	0.00124978	0.0458223
cg23911433	L1MC4a	5	134611106			0.547914	0.483975	-0.0639384	0.000867721	0.0389915
cg23935361	AluJb	12	117180235	RNFT2	Body;Body	0.518291	0.549019	0.0307277	0.000633458	0.0352215
cg23941014	L1P3	11	68438384			0.653358	0.688287	0.0349289	0.000790316	0.0369331
cg23972904	AluSx1	5	175991468	PCDH24	5'UTR	0.569508	0.595773	0.0262652	0.000152562	0.0260433
cg24002907	L1PA17	11	112088765	BCO2	3'UTR;3'UTR	0.402891	0.442264	0.0393728	0.000318929	0.0298429
cg24048008	AluSg	1	109642341	SCARNA2	TSS1500	0.562767	0.593048	0.0302807	0.000213486	0.0269468
cg24078554	AluJo	1	120182239	ZNF697	5'UTR	0.598759	0.628732	0.0299728	2.15e-05	0.0160189
cg24152297	AluY	1	156218676	PAQR6	TSS1500;TSS1500	0.59639	0.624321	0.0279314	0.000188052	0.026433
cg24193797	AluSx	20	30224895	COX4I2	TSS1500	0.555676	0.573243	0.0175666	0.000714803	0.0364388
cg24202638	AluSx	15	52473610	GNB5	TSS1500;Body	0.599067	0.616264	0.0171971	0.00060046	0.0345025
cg24210426	AluSz	18	12780803			0.507329	0.536379	0.0290504	0.00100909	0.0414598
cg24274354	AluJb	1	13034580	PRAMEF22	TSS1500	0.593403	0.617227	0.0238232	0.00122233	0.0452342
cg24369233	L1MB4	2	127713082			0.686429	0.735443	0.0490144	0.000768345	0.0368542
cg24375690	AluSq2	19	48495961	BSPH1	TSS1500	0.439395	0.462383	0.0229875	0.000689365	0.0360859
cg24517611	AluY	17	73203081	NUP85	Body	0.705368	0.716867	0.0114993	0.000611651	0.0346117
cg24523650	L1MB4	2	37381088	EIF2AK2	5'UTR;5'UTR	0.536553	0.577385	0.0408317	0.000255681	0.0284327
cg24534583	AluSx	7	5709854	RNF216	Body;Body	0.509035	0.434567	-0.0744674	0.000128761	0.0252799
cg24607603	HAL1	3	113387140	KIAA2018	Body	0.732744	0.668113	-0.0646316	0.000442578	0.0317067
cg24716494	AluJb	1	224425981	NVL	Body;Body	0.710705	0.723442	0.0127368	0.000407206	0.0305432
cg24740647	L1ME3	10	72681285			0.438467	0.365959	-0.0725075	5.84e-07	0.0039563
cg24755266	AluJo	19	18181486	IL12RB1	Body;3'UTR	0.585851	0.607098	0.0212468	0.000513967	0.0324525
cg24765783	L1MB7	19	937444	ARID3A	Body	0.667774	0.707899	0.0401253	0.000278839	0.0291062
cg24817345	AluSx	6	32041942	TNXB	Body	0.67682	0.695415	0.0185944	0.000117911	0.0246313
cg24846791	AluSq4	6	30074616	TRIM31	Body	0.63553	0.655465	0.0199353	0.000145052	0.025857
cg24933856	AluJo	13	30949122	LOC100188949	TSS1500	0.662649	0.700484	0.0378355	0.000645885	0.0356546
cg25047058	L1PA2	13	37729827			0.793168	0.808202	0.0150345	0.000193076	0.0265391
cg25112966	AluSx3	3	72792066			0.618777	0.643233	0.024456	0.000777674	0.0369331
cg25188141	AluJo	2	128633711	AMMECR1L	5'UTR	0.732627	0.755397	0.0227696	0.000616346	0.0346435
cg25197500	L1ME1	17	80581805	WDR45L	Body	0.595855	0.503376	-0.0924792	0.000568845	0.0339062
cg25199552	L1MB7	1	23350054	KDM1A	Body;Body	0.545476	0.45965	-0.0858261	0.000466107	0.0320402
cg25211348	AluJb	1	111769665	CHI3L2	TSS1500;TSS1500	0.742895	0.787324	0.0444292	0.000225555	0.0269468
cg25288855	AluSz	17	33866301	SLFN12L	TSS1500	0.509881	0.535682	0.0258015	0.000618521	0.0346435
cg25312546	AluJb	19	4307208	FSD1	Body	0.660516	0.687459	0.0269433	0.000218081	0.0269468
cg25313464	AluSq2	7	5012461	RNF216L	TSS1500;TSS1500;TSS1500	0.531676	0.555691	0.0240148	0.000579842	0.0342207
cg25320496	AluSg7	2	130876007	POTEF	Body	0.436802	0.462294	0.0254918	0.000522701	0.0327266
cg25340121	AluJo	19	23653200			0.662528	0.697533	0.0350053	7.67e-05	0.0225476
cg25472172	AluSx1	2	11685235	GREB1	5'UTR;5'UTR;5'UTR	0.551439	0.594047	0.0426082	4.5e-06	0.009144
cg25479565	AluSx1	19	18502206	LRRC25	3'UTR	0.689976	0.725551	0.0355749	0.000649244	0.0356546
cg25552017	AluJb	1	945416			0.531208	0.563537	0.0323294	0.000321684	0.0298429
cg25611569	AluSx	1	104696931			0.756033	0.721673	-0.0343602	0.000455513	0.0320177
cg25619153	AluSz	5	156350379	TIMD4;LOC100286948	Body;Body;TSS1500	0.503488	0.530711	0.0272224	3.09e-06	0.00772386
cg25653886	AluSq2	10	103351541	RP11-529I10.4	Body	0.613569	0.62909	0.0155212	0.0014193	0.0480382
cg25670376	AluSg	17	49295249	MBTD1	Body	0.677856	0.637507	-0.0403489	0.000816331	0.0376219
cg25719374	AluY	19	3930244			0.495403	0.518188	0.0227852	0.001393	0.0477571
cg25733559	AluJr	12	95397807	NDUFA12	TSS1500	0.748057	0.722677	-0.02538	0.000530095	0.032913
cg25734198	L1PB1	6	49670744	CRISP2	Body;Body;Body;Body;Body	0.760677	0.788689	0.0280119	0.00026096	0.0286553
cg25744558	AluJr	10	88765971	AGAP11	Body	0.537022	0.55812	0.0210972	0.00158293	0.0497631
cg25770169	AluJb	7	138670278			0.779042	0.792348	0.0133061	0.000775423	0.0369331
cg25771226	AluSq	22	41781010	TEF	Body;Body	0.646059	0.670676	0.0246167	0.00038615	0.0304658
cg25887394	L1M3f	15	40781960			0.777519	0.8074	0.0298806	0.00142061	0.0480382
cg25924827	L1MD2	3	155860278	KCNAB1	TSS1500;Body	0.547195	0.577065	0.0298696	0.000973262	0.0407639
cg26040075	L1MD3	1	1034421	C1orf159	5'UTR	0.501307	0.553638	0.0523311	0.000934684	0.040177
cg26053872	AluJb	6	44352236			0.72163	0.738465	0.0168357	0.000815582	0.0376219
cg26106149	L1PA3	6	99358635	FBXL4	Body	0.816459	0.805817	-0.0106419	0.00139659	0.0477571
cg26117137	AluSg4	10	123747250	TACC2	TSS1500;TSS1500	0.808907	0.787337	-0.0215706	0.00106958	0.0425577
cg26154546	L1PA2	7	39051529	POU6F2	Body;Body	0.692089	0.706865	0.0147767	0.00104447	0.0424463
cg26186879	HAL1	2	101617769	RPL31	TSS1500;TSS1500;TSS1500	0.904132	0.890524	-0.0136082	0.00112803	0.0436222
cg26190483	L1ME3A	11	2689695	KCNQ1	Body;Body;Body	0.899751	0.889937	-0.00981389	0.000179265	0.026433
cg26195168	AluJb	7	72835589			0.545984	0.572751	0.0267666	0.000583116	0.0342207
cg26204039	AluSx	7	128574394			0.693778	0.718488	0.0247098	0.000379169	0.0304658
cg26214765	AluSz	6	166797748	BRP44L	TSS1500	0.52144	0.556569	0.0351288	0.000131901	0.0254923
cg26297203	L1PA15	2	52796128			0.483584	0.509556	0.0259713	0.00066115	0.0356546
cg26325497	AluSx	19	54199538	MIR525	TSS1500	0.258247	0.283055	0.0248082	0.000164484	0.026433
cg26331247	AluJo	20	31239171	LOC284805	Body	0.577549	0.611215	0.0336663	8.89e-05	0.0234661
cg26332016	L1PB1	12	117348108	FBXW8	TSS1500;TSS1500	0.547431	0.579821	0.03239	0.000603623	0.0345069
cg26381210	FAM	10	88632654	BMPR1A	5'UTR	0.454354	0.389138	-0.065216	0.000759146	0.0367741
cg26393016	L1MB5	6	29702509	LOC285830	Body;Body	0.453884	0.39765	-0.056234	0.0010095	0.0414598
cg26408612	AluJb	6	31507879	BAT1	Body;Body	0.635838	0.679228	0.0433906	0.00087531	0.0389915
cg26427417	AluSx1	12	124192819	TCTN2	3'UTR;3'UTR	0.60943	0.627077	0.0176467	0.00142275	0.0480382
cg26429022	AluJb	7	5186528			0.437586	0.474595	0.0370089	0.000107697	0.0236004
cg26442078	L1MC2	5	180103241			0.588228	0.615233	0.0270049	0.000145494	0.025857
cg26457248	L1MD2	18	74840216	MBP;MBP	5'UTR;5'UTR	0.183386	0.159834	-0.0235523	0.000707778	0.036285
cg26469821	AluY	16	69225606	SNTB2	Body	0.696281	0.713509	0.0172281	0.000968126	0.0407639
cg26472922	L1MCa	2	139803256			0.462507	0.498078	0.0355713	0.000685099	0.0360251
cg26511326	AluSx1	6	43399379	ABCC10	TSS200	0.770826	0.787533	0.0167076	0.00143665	0.0481439
cg26795352	AluSg	1	220220706	EPRS	TSS1500	0.741627	0.760634	0.0190074	0.000900797	0.0397132
cg26873488	AluSz	17	73756821	GALK1	Body	0.571978	0.591078	0.0191001	0.00108291	0.042615
cg26878318	AluSz	5	10308785	CMBL	TSS1500	0.417735	0.450541	0.0328066	0.000345415	0.0304658
cg26898932	L1MEc	17	28442480	CCDC55	TSS1500	0.558919	0.465081	-0.0938381	0.000180045	0.026433
cg26924044	FAM	16	2920939			0.458086	0.495648	0.0375621	0.000199471	0.0265391
cg26972937	AluJr	19	10450862	ICAM3	TSS1500	0.606522	0.63162	0.0250987	0.000102467	0.0234661
cg27046079	AluSg4	19	59046459			0.596568	0.615326	0.0187584	0.00114652	0.043869
cg27075492	AluY	19	23183072			0.625943	0.647153	0.0212096	0.000195907	0.0265391
cg27133230	AluJb	20	43941404	RBPJL	Body	0.475904	0.527558	0.0516544	0.000139088	0.025857
cg27192892	AluSq	7	1796453			0.64445	0.669022	0.0245719	2.1e-05	0.0160189
cg27233071	L1MA6	2	108964526			0.418396	0.459262	0.0408667	4.32e-05	0.0189335
cg27263506	L1MD1	19	29455596	LOC148145	TSS1500	0.505405	0.537811	0.0324057	0.000650116	0.0356546
cg27324781	AluY	16	76272351			0.75467	0.716084	-0.0385862	0.000240491	0.0278521
cg27370248	AluSx1	15	55579397	RAB27A	5'UTR	0.507861	0.529672	0.021811	0.000488881	0.0321897
cg27391816	L1MC4	1	1672644	SLC35E2	5'UTR	0.507641	0.439394	-0.0682474	0.000143611	0.025857
cg27403989	L1MC	7	87501783	SLC25A40	5'UTR	0.603792	0.555184	-0.048608	0.00135387	0.0473256
cg27406091	L1MB8	7	213469	FAM20C	Body	0.753585	0.784443	0.0308579	0.000875704	0.0389915
cg27408262	AluSx1	10	126706831	CTBP2	Body;Body;Body	0.5733	0.61612	0.0428203	1.85e-05	0.0159043
cg27512716	AluSz	19	44219675	IRGC	TSS1500	0.72916	0.764404	0.035244	0.0011459	0.043869
cg27541349	AluSz	1	6296337	ICMT	TSS1500	0.221239	0.194788	-0.026451	0.00105806	0.0425577
cg27550998	AluJb	6	53011657	GCM1	5'UTR	0.714182	0.742127	0.0279448	0.000410287	0.0305691
cg27553564	AluSg	18	52623440	CCDC68	5'UTR;5'UTR	0.602995	0.619248	0.016253	0.000548879	0.0333384
cg27601169	L1M5	7	1407526			0.822851	0.796122	-0.0267293	7.68e-06	0.0108687
cg27609217	L1ME3C	11	46258039			0.468332	0.401277	-0.0670549	0.00108995	0.0427501
cg27612447	AluSx	16	31229759	PYDC1;TRIM72	TSS1500;Body	0.738178	0.75937	0.0211915	0.00136668	0.0475085
