# Supplementary material for: DNA methylation patterns of LINE-1 and Alu for pre-symptomatic dementia in type 2 diabetes
Source: PLoS One. 2020 Jun 11;15(6):e0234578. doi: 10.1371/journal.pone.0234578 (PMC7289438; doi:10.1371/journal.pone.0234578)
Supplement: S3 Table — (XLSX) [file pone.0234578.s003.xlsx]

## Sheet: Sheet1
Pathways	Genes	P	PFDR
Muscarinic acetylcholine receptor 1 and 3 signalling pathway	GNB5, GNG7, GRIN2D, PKN3, PRKCG	0.007	0.268
Alzheimer disease-amyloid secretase pathway	PKN3, KLC1, PRKCG, MAPK7, MAPK10	0.012	0.268
Metabotropic glutamate receptor group III pathway	GNB5, GNG7, GRIN2D, GRM5, PRKAR1B	0.015	0.268
Metabotropic glutamate receptor group I pathway	GRIN2D, GRM5, PRKAR1B	0.017	0.268
Beta3 adrenergic receptor signalling pathway	GNB5, GNG7, STX3	0.019	0.268
Interferon-gamma signalling pathway	IFNGR2, MAPK10, STAT1	0.025	0.268
Cortocotropin releasing factor receptor signalling pathway	GNB5, GNG7, STX3	0.028	0.268
Apoptosis signalling pathway	HSPA1L, LTB, PRKCG, MAPK10, EIF2AK2, TP53	0.03	0.268
5HT4 type receptor mediated signalling pathway	GNB5, GNG7, STX3	0.03	0.268
Opioid proenkephalin pathway	GNB5, GNG7, STX3	0.03	0.268
