# Supplementary material for: DNA methylation patterns of LINE-1 and Alu for pre-symptomatic dementia in type 2 diabetes
Source: PLoS One. 2020 Jun 11;15(6):e0234578. doi: 10.1371/journal.pone.0234578 (PMC7289438; doi:10.1371/journal.pone.0234578)
Supplement: S4 Table — (XLSX) [file pone.0234578.s004.xlsx]

## Sheet: Sheet1
ProbeID	Name	Chromosome	MAPINFO	UCSC_RefGene_Name	UCSC_RefGene_genomic location	Δβ DNA methylation in PSD	Δβ DNA methylation in healthy group supplemented with B vitamins
cg05118364	AluJb	16	3533812	NAT15	Body;Body;Body	0.0196987	-0.0191916
cg18497291	AluJb	19	48911688	GRIN2D	Body	0.0219243	-0.0127863
cg02303209	AluJb	5	32223673			0.0279143	-0.0282853
cg06624244	AluJb	1	16332335	C1orf64	Body	0.0381099	-0.014188
cg27133230	AluJb	20	43941404	RBPJL	Body	0.0516544	-0.029269
cg01174674	AluJb	16	30542883	ZNF747	3'UTR	0.0206759	-0.021724
cg08124330	AluJb	19	19314918	NR2C2AP	TSS1500	0.0301672	-0.0109641
cg23935361	AluJb	12	117180235	RNFT2	Body	0.0307277	-0.00958564
cg25188141	AluJo	2	128633711	AMMECR1L	5'UTR	0.0227696	-0.0184956
cg05157272	AluJo	1	246862256			0.0231368	-0.0193326
cg13831141	AluSx	9	127543929	OLFML2A	Body	0.031671	-0.0122591
cg01548340	AluSx	11	64826553	NAALADL1	TSS1500	0.0289948	-0.0136833
cg19732831	AluSx	19	1889287			0.0228696	-0.0113394
cg09753762	AluSx1	16	68276144			0.0273277	-0.021836
cg25479565	AluSx1	19	18502206	LRRC25	3'UTR	0.0355748	-0.015135
cg19611612	AluSz	15	67223583			0.0380274	-0.0197252
cg06377825	AluSz6	3	98372781			0.0296846	-0.015044
cg21274724	AluY	17	6386543	PITPNM3	Body;Body	0.0333273	-0.0243923
cg10456628	AluY	16	89302571			0.0301406	-0.0199315
cg04651240	L1M2	11	18229519	LOC494141	TSS1500;TSS1500;TSS1500	0.0333271	-0.0214653
cg05669672	L1MA5	4	64594831			0.0201697	-0.00808665
cg05062491	L1MB3	1	22901398	EPHA8	Body;Body	0.0289289	-0.0280737
cg21752889	L1MB5	19	10950835			0.0367169	-0.0218441
cg11874143	L1MB7	3	138065751	MRAS	TSS1500	0.0404511	-0.0222123
cg11564239	L1MC	2	241644188			0.0502366	-0.0195766
cg14523238	L1MEc	9	101192792	GABBR2	Body	0.0444386	-0.0280862
cg01382072	L1PA10	16	86787277			0.0370231	-0.0220673
cg06695264	L1PA5	16	49912449			0.0364876	-0.033811
cg02703787	L1PB2	15	93256789			0.0366915	-0.0223926
