# Supplementary material for: DNA methylation patterns of LINE-1 and Alu for pre-symptomatic dementia in type 2 diabetes
Source: PLoS One. 2020 Jun 11;15(6):e0234578. doi: 10.1371/journal.pone.0234578 (PMC7289438; doi:10.1371/journal.pone.0234578)
Supplement: S5 Table — (XLSX) [file pone.0234578.s005.xlsx]

## Sheet: Sheet1
ProbeID	Name	Chromosome	MAPINFO	UCSC_RefGene_Name	UCSC_RefGene_genomic location	Δβ DNA methylation in PSD	Δβ DNA methylation in healthy group supplemented with B vitamins
cg02276269	AluJb	1	161122156	UFC1	TSS1500	0.018665	0.0132249
cg19764326	AluJb	1	67509003	SLC35D1	Body	0.0182499	0.00731435
cg11229497	AluJb	6	30078954	TRIM31	Body	0.0290317	0.0102085
cg22351824	AluSc	22	24084185	ZNF70	3'UTR	0.0235508	0.00668558
cg24048008	AluSg	1	109642341	SCARNA2	TSS1500	0.0302807	0.0105251
cg22375623	AluSp	15	78444981	IDH3A	Body	0.0230528	0.00633547
cg22722807	AluSq2	7	134919060	STRA8	Body	0.0279667	0.0120434
cg02512224	AluSx	7	66749296			0.0205906	0.00920553
cg21464596	AluSx	19	56158231	CCDC106	TSS1500	0.0276329	0.0106729
cg24202638	AluSx	15	52473610	GNB5	TSS1500;Body	0.0171971	0.00617745
cg26427417	AluSx1	12	124192819	TCTN2	3'UTR;3'UTR	0.0176467	0.00952628
cg11429271	AluSx3	15	45722346	C15orf48	TSS1500;TSS1500	0.0380438	0.0109856
cg01168028	AluSx3	20	30189781			0.0273995	0.0249707
cg16806519	AluSx3	17	20225674	CCDC144C	Body	0.0253085	0.00603291
cg26878318	AluSz	5	10308785	CMBL	TSS1500	0.0328066	0.0119209
cg13751692	AluSz	7	35221412			0.0214066	0.00999029
cg00509057	AluY	13	91572233	LOC144776	Body	0.0228161	0.0098345
cg24517611	AluY	17	73203081	NUP85	Body	0.0114993	0.00627019
cg18395233	AluY	1	227054129			0.0210365	0.00631659
cg20473622	AluY	14	63568809	KCNH5	TSS1500	0.0175397	0.00902736
cg01713582	AluY	4	146599894	C4orf51	TSS1500	0.0247969	0.0146778
cg01018606	AluY	5	95509647			0.0172919	0.00581516
cg04153241	L1M5	12	133562589	ZNF26	TSS1500	0.0226014	0.0150447
cg13308834	L1MC4	2	109403692	CCDC138	Body	0.0372755	0.0204165
cg27263506	L1MD1	19	29455596	LOC148145	TSS1500	0.0324057	0.023554
cg01659483	L1PA2	8	77220647			0.0139998	0.0116215
cg08509032	L1PA2	8	70166555			0.0213898	0.00537028
cg14715098	L1PA3	7	82653772	PCLO	Body;Body	0.0134504	0.0129319
cg18637291	L1PA4	3	55865842	ERC2	Body	0.0152091	0.00813805
