# Supplementary material for: DNA methylation patterns of LINE-1 and Alu for pre-symptomatic dementia in type 2 diabetes
Source: PLoS One. 2020 Jun 11;15(6):e0234578. doi: 10.1371/journal.pone.0234578 (PMC7289438; doi:10.1371/journal.pone.0234578)
Supplement: S6 Table — (XLSX) [file pone.0234578.s006.xlsx]

## Sheet: Sheet1
ProbeID	Name	Chromosome	MAPINFO	UCSC_RefGene_Name	UCSC_RefGene_genomic location	Δβ DNA methylation after folic acid and vitamin B12 supplementation	P
cg23304647	L1MC4a	7	2778058	GNA12	Body	0.0456989	0.00844863
cg12785183	L1MEc	6	166445460			0.0175333	0.0446941
cg14567424	L1PA14	11	67349598	GSTP1	TSS1500	0.0279715	0.0175243
cg15980656	L1MB3	8	97583236	SDC2	Body	0.0297009	0.0453128
cg23911433	L1MC4a	5	134611106			0.041217	0.00324591
cg27609217	L1ME3C	11	46258039			0.0402756	0.0234276
cg05310486	AluSc	15	90724460			0.0436657	0.00621575
cg06305891	L1MB3	3	195897904			0.0363005	0.0159404
cg23342367	L1MC	8	81077480	TPD52	Body;Body	0.0367351	0.0147612
cg22023664	L1MB7	19	2619608	GNG7	5'UTR	0.0195275	0.0214213
cg27133230	AluJb	20	43941404	RBPJL	Body	-0.029269	0.0314875
